# Supplementary material for: 1-Piperonylpiperazinium 4-nitro­benzoate monohydrate
Source: Acta Crystallogr Sect E Struct Rep Online. 2014 Feb 12;70(Pt 3):o270–1. doi: 10.1107/S160053681400261X (PMC3998489; doi:10.1107/S160053681400261X)
Supplement: Supplementary file 1 [file e-70-0o270-sup1.cif]

##############################################################################
#                                                                            #
# This CIF contains the data in a paper accepted for publication in          #
# Acta Crystallographica Section E. It conforms to the requirements of       #
# Notes for Authors for Acta Crystallographica Section E, and has been       #
# peer reviewed under the auspices of the IUCr Commission on Journals.       #
#                                                                            #
# Full details of the Crystallographic Information File format               #
# are given in the paper "The Crystallographic Information File (CIF):       #
# a New Standard Archive File for Crystallography" by S. R. Hall, F. H.      #
# Allen and I. D. Brown [Acta Cryst. (1991), A47, 655-685].                  #
#                                                                            #
# The current version of the core CIF dictionary is obtainable from          #
# ftp://ftp.iucr.org/pub/cif_core.dic.                                       #
#                                                                            #
# Software is freely available for graphical display of the structure(s)     #
# in this CIF. For information consult the CIF software page                 #
# http://www.iucr.org/resources/cif/software.                                #
#                                                                            #
# This file may be used for bona fide research purposes within the           #
# scientific community so long as proper attribution is given to the journal # 
# article from which it was obtained.                                        #
#                                                                            #
##############################################################################
data_I
_audit_creation_method
;
  Olex2 1.2
  (compiled Apr 23 2013 17:54:37, GUI svn.r4466)
;
_journal_date_recd_electronic     2014-01-22
_journal_date_accepted     2014-02-05
_journal_name_full     'Acta Crystallographica, Section E'
_journal_year     2014
_journal_volume     70
_journal_issue      3
_journal_page_first     o270
_journal_page_last     o271
_journal_paper_category     QO
_journal_paper_doi     10.1107/S160053681400261X
_journal_coeditor_code     LD2118
_publ_contact_author_name     'Jasinski, Jerry P.'
_publ_contact_author_address
;
Department of Chemistry
Keene State College
229 Main Street
Keene, New Hampshire 03435, USA
;
_publ_contact_author_email     jjasinski@keene.edu
_publ_contact_author_fax     ?
_publ_contact_author_phone     '603 358-2563'
_publ_section_title
;
1-Piperonylpiperazinium 4-nitrobenzoate monohydrate
;
loop_
    _publ_author_name
    _publ_author_address
    'Kavitha, Channappa N.'
;
Department of Studies in Chemistry
University of Mysore
Manasagangotri, Mysore 570 006, India
;
    'Kaur, Manpreet'
;
Department of Studies in Chemistry
University of Mysore
Manasagangotri, Mysore 570 006, India
;
    'Anderson, Brian J. '
;
Department of Chemistry
Keene State College
229 Main Street
Keene, NH 03435-2001, USA
;
    'Jasinski, Jerry P.'
;
Department of Chemistry
Keene State College
229 Main Street
Keene, NH 03435-2001, USA
;
    'Yathirajan, H. S.'
;
Department of Studies in Chemistry
University of Mysore
Manasagangotri, Mysore 570 006, India
;
_database_code_depnum_ccdc_archive     'CCDC 985155'
_chemical_name_systematic
;
1-(1,3-Benzodioxol-5-ylmethyl)piperazin-1-ium 4-nitrobenzoate monohydrate
;
_chemical_name_common
;
1-Piperonylpiperazinium 4-nitrobenzoate monohydrate
;
_chemical_formula_moiety     'C12 H17 N2 O2 +, C7 H4 N O4 -, H2 O'
_chemical_formula_sum     'C19 H23 N3 O7'
_chemical_formula_iupac     'C12 H17 N2 O2 +, C7 H4 N O4 -, H2 O'
_chemical_formula_weight     405.40
_chemical_melting_point     ?
_shelx_space_group_comment
;
The symmetry employed for this shelxl refinement is uniquely defined
by the following loop, which should always be used as a source of
symmetry information in preference to the above space-group names.
They are only intended as comments.
;
_space_group_crystal_system     triclinic
_space_group_name_H-M_alt     'P -1'
_space_group_name_Hall     '-P 1'
loop_
    _space_group_symop_operation_xyz
    'x, y, z'
    '-x, -y, -z'
_cell_length_a     6.0745(5)
_cell_length_b     12.0617(11)
_cell_length_c     13.4817(10)
_cell_angle_alpha     92.561(7)
_cell_angle_beta     98.753(7)
_cell_angle_gamma     93.326(7)
_cell_volume     973.20(14)
_cell_formula_units_Z     2
_cell_measurement_reflns_used     2866
_cell_measurement_theta_min     3.3189
_cell_measurement_theta_max     72.3762
_cell_measurement_temperature     173(2)
_exptl_crystal_description     irregular
_exptl_crystal_colour     colourless
_exptl_crystal_size_max     0.42
_exptl_crystal_size_mid     0.36
_exptl_crystal_size_min     0.24
_exptl_crystal_density_diffrn     1.383
_exptl_crystal_density_meas     ?
_exptl_crystal_density_method     ?
_exptl_crystal_F_000     428
_exptl_absorpt_coefficient_mu     0.898
_exptl_absorpt_correction_type     multi-scan
_exptl_absorpt_process_details
;
(CrysAlis PRO and CrysAlis RED; Agilent, 2012)
;
_shelx_estimated_absorpt_T_min     ?
_shelx_estimated_absorpt_T_max     ?
_exptl_absorpt_correction_T_min     0.88208
_exptl_absorpt_correction_T_max     1.00000
_exptl_special_details     ?
_diffrn_ambient_temperature     173(2)
_diffrn_radiation_type     CuK\a
_diffrn_radiation_wavelength     1.54184
_diffrn_measurement_device_type     'Agilent Xcalibur (Eos, Gemini)'
_diffrn_measurement_method     '\w scans'
_diffrn_detector_area_resol_mean     16.0416
_diffrn_reflns_number     6403
_diffrn_reflns_av_R_equivalents     0.0210
_diffrn_reflns_theta_min     3.322
_diffrn_reflns_theta_max     72.378
_diffrn_reflns_theta_full     67.684
_diffrn_measured_fraction_theta_max     0.974
_diffrn_measured_fraction_theta_full     0.999
_diffrn_reflns_limit_h_min     -7
_diffrn_reflns_limit_h_max     7
_diffrn_reflns_limit_k_min     -14
_diffrn_reflns_limit_k_max     13
_diffrn_reflns_limit_l_min     -16
_diffrn_reflns_limit_l_max     15
_refine_special_details     ?
_reflns_number_total     3761
_reflns_number_gt     3196
_reflns_threshold_expression     I>2\s(I)
_refine_ls_structure_factor_coef     Fsqd
_refine_ls_matrix_type     full
_refine_ls_R_factor_all     0.0497
_refine_ls_R_factor_gt     0.0427
_refine_ls_wR_factor_gt     0.1115
_refine_ls_wR_factor_ref     0.1199
_refine_ls_goodness_of_fit_ref     1.029
_refine_ls_restrained_S_all     1.029
_refine_ls_number_reflns     3761
_refine_ls_number_parameters     263
_refine_ls_number_restraints     0
_refine_ls_hydrogen_treatment     constr
_refine_ls_weighting_scheme     calc
_refine_ls_weighting_details
;
 w=1/[\s^2^(Fo^2^)+(0.0563P)^2^+0.0984P]
 where P=(Fo^2^+2Fc^2^)/3
;
_atom_sites_solution_hydrogens     mixed
_atom_sites_solution_primary     direct
_atom_sites_solution_secondary     ?
_refine_ls_shift/su_max     0.000
_refine_ls_shift/su_mean     0.000
_refine_diff_density_max     0.273
_refine_diff_density_min     -0.199
_refine_ls_extinction_method     'SHELXL97 (Sheldrick, 2008)'
_refine_ls_extinction_coef     0.0049(6)
_refine_ls_extinction_expression
                                  'Fc^*^=kFc[1+0.001xFc^2^\l^3^/sin(2\q)]^-1/4^'
loop_
    _atom_type_symbol
    _atom_type_description
    _atom_type_scat_dispersion_real
    _atom_type_scat_dispersion_imag
    _atom_type_scat_source
    'C' 'C' 0.0181 0.0091
                         'International Tables Vol C Tables 4.2.6.8 and 6.1.1.4'
    'H' 'H' 0.0000 0.0000
                         'International Tables Vol C Tables 4.2.6.8 and 6.1.1.4'
    'N' 'N' 0.0311 0.0180
                         'International Tables Vol C Tables 4.2.6.8 and 6.1.1.4'
    'O' 'O' 0.0492 0.0322
                         'International Tables Vol C Tables 4.2.6.8 and 6.1.1.4'
_computing_data_collection     'CrysAlis PRO (Agilent, 2012)'
_computing_cell_refinement     'CrysAlis PRO (Agilent, 2012)'
_computing_data_reduction     'CrysAlis RED (Agilent, 2012)'
_computing_structure_solution
;
SUPERFLIP (Palatinus & Chapuis, 2007; Palatinus & van der Lee,
2008;
Palatinus <i>et al.</i>, 2012)
;
_computing_structure_refinement     'SHELXL97 (Sheldrick, 2008)'
_computing_molecular_graphics     'OLEX2 (Dolomanov <i>et al.</i>, 2009)'
_computing_publication_material     'OLEX2 (Dolomanov <i>et al.</i>, 2009)'
loop_
    _atom_site_type_symbol
    _atom_site_label
    _atom_site_fract_x
    _atom_site_fract_y
    _atom_site_fract_z
    _atom_site_U_iso_or_equiv
    _atom_site_adp_type
    _atom_site_calc_flag
    _atom_site_occupancy
    _atom_site_disorder_assembly
    _atom_site_disorder_group
    O O1A 0.5807(2) 0.15502(11) 0.58196(11) 0.0590(4) Uani d 1 . .
    O O2A 0.5429(2) 0.34467(10) 0.59022(10) 0.0501(3) Uani d 1 . .
    N N1A -0.1474(2) 0.41016(10) 0.31368(9) 0.0318(3) Uani d 1 . .
    N N2A -0.1698(2) 0.54167(10) 0.14110(9) 0.0332(3) Uani d 1 . .
    H H2AA -0.2433 0.4918 0.0891 0.040 Uiso d 1 . .
    H H2AB -0.1248 0.6053 0.1115 0.040 Uiso d 1 . .
    C C1A -0.1964(3) 0.31162(14) 0.36785(13) 0.0403(4) Uani d 1 . .
    H H1AA -0.2762 0.2532 0.3195 0.048 Uiso calc 1 . .
    H H1AB -0.2965 0.3308 0.4166 0.048 Uiso calc 1 . .
    C C2A 0.0109(3) 0.26602(13) 0.42328(11) 0.0369(3) Uani d 1 . .
    C C3A 0.0366(3) 0.15269(14) 0.41979(13) 0.0446(4) Uani d 1 . .
    H H3A -0.0772 0.1047 0.3811 0.054 Uiso calc 1 . .
    C C4A 0.2234(3) 0.10638(14) 0.47100(14) 0.0500(4) Uani d 1 . .
    H H4A 0.2393 0.0285 0.4678 0.060 Uiso calc 1 . .
    C C5A 0.3822(3) 0.17849(14) 0.52603(12) 0.0426(4) Uani d 1 . .
    C C6A 0.6796(3) 0.25825(15) 0.62731(13) 0.0466(4) Uani d 1 . .
    H H6AA 0.8318 0.2712 0.6106 0.056 Uiso calc 1 . .
    H H6AB 0.6907 0.2575 0.7013 0.056 Uiso calc 1 . .
    C C7A 0.3587(3) 0.29153(13) 0.53067(11) 0.0375(3) Uani d 1 . .
    C C8A 0.1769(3) 0.33840(13) 0.48093(12) 0.0378(3) Uani d 1 . .
    H H8A 0.1632 0.4165 0.4851 0.045 Uiso calc 1 . .
    C C9A -0.3555(2) 0.45704(13) 0.27135(11) 0.0337(3) Uani d 1 . .
    H H9AA -0.4451 0.4722 0.3254 0.040 Uiso calc 1 . .
    H H9AB -0.4436 0.4028 0.2212 0.040 Uiso calc 1 . .
    C C10A -0.3064(3) 0.56353(13) 0.22182(12) 0.0353(3) Uani d 1 . .
    H H10A -0.4481 0.5943 0.1927 0.042 Uiso calc 1 . .
    H H10B -0.2245 0.6190 0.2726 0.042 Uiso calc 1 . .
    C C11A 0.0375(2) 0.48756(13) 0.18124(12) 0.0349(3) Uani d 1 . .
    H H11A 0.1350 0.5397 0.2300 0.042 Uiso calc 1 . .
    H H11B 0.1200 0.4685 0.1256 0.042 Uiso calc 1 . .
    C C12A -0.0217(3) 0.38327(12) 0.23225(11) 0.0336(3) Uani d 1 . .
    H H12A -0.1124 0.3295 0.1826 0.040 Uiso calc 1 . .
    H H12B 0.1165 0.3483 0.2598 0.040 Uiso calc 1 . .
    O O1B 1.02663(19) 0.27812(9) -0.04752(9) 0.0437(3) Uani d 1 . .
    O O2B 1.3475(2) 0.26959(12) 0.05605(11) 0.0591(4) Uani d 1 . .
    O O3B 0.8956(2) -0.16582(12) 0.28622(10) 0.0616(4) Uani d 1 . .
    O O4B 0.5845(2) -0.15818(12) 0.18715(11) 0.0595(4) Uani d 1 . .
    N N1B 0.7773(2) -0.12428(11) 0.21838(10) 0.0409(3) Uani d 1 . .
    C C1B 1.0487(2) 0.14427(11) 0.07692(11) 0.0301(3) Uani d 1 . .
    C C2B 1.1819(2) 0.09318(13) 0.15270(12) 0.0357(3) Uani d 1 . .
    H H2B 1.3335 0.1195 0.1723 0.043 Uiso calc 1 . .
    C C3B 1.0959(3) 0.00431(13) 0.19982(12) 0.0369(3) Uani d 1 . .
    H H3B 1.1868 -0.0319 0.2505 0.044 Uiso calc 1 . .
    C C4B 0.8739(2) -0.02983(12) 0.17066(11) 0.0319(3) Uani d 1 . .
    C C5B 0.7362(2) 0.02062(12) 0.09760(11) 0.0329(3) Uani d 1 . .
    H H5B 0.5832 -0.0040 0.0803 0.039 Uiso calc 1 . .
    C C6B 0.8256(2) 0.10799(12) 0.04996(11) 0.0329(3) Uani d 1 . .
    H H6B 0.7341 0.1431 -0.0013 0.039 Uiso calc 1 . .
    C C7B 1.1503(3) 0.23837(12) 0.02427(12) 0.0355(3) Uani d 1 . .
    O O1W 0.34602(17) 0.60766(9) 0.01811(8) 0.0378(3) Uani d 1 . .
    H H1WA 0.4609 0.6478 -0.0004 0.057 Uiso d 1 . .
    H H1WB 0.2443 0.6571 0.0317 0.057 Uiso d 1 . .
loop_
    _atom_site_aniso_label
    _atom_site_aniso_U_11
    _atom_site_aniso_U_22
    _atom_site_aniso_U_33
    _atom_site_aniso_U_12
    _atom_site_aniso_U_13
    _atom_site_aniso_U_23
    O1A 0.0637(8) 0.0486(8) 0.0625(8) 0.0261(6) -0.0051(7) -0.0006(6)
    O2A 0.0471(7) 0.0435(7) 0.0574(8) 0.0115(5) -0.0010(6) -0.0032(6)
    N1A 0.0333(6) 0.0342(6) 0.0301(6) 0.0046(5) 0.0096(5) 0.0081(5)
    N2A 0.0372(7) 0.0298(6) 0.0332(6) -0.0004(5) 0.0060(5) 0.0086(5)
    C1A 0.0417(8) 0.0422(9) 0.0399(8) 0.0020(7) 0.0123(7) 0.0149(7)
    C2A 0.0452(9) 0.0383(8) 0.0305(7) 0.0060(7) 0.0124(6) 0.0105(6)
    C3A 0.0591(10) 0.0377(9) 0.0374(8) 0.0035(7) 0.0081(7) 0.0026(7)
    C4A 0.0716(12) 0.0331(8) 0.0468(10) 0.0140(8) 0.0095(9) 0.0039(7)
    C5A 0.0532(10) 0.0405(9) 0.0366(8) 0.0172(7) 0.0085(7) 0.0059(7)
    C6A 0.0491(10) 0.0522(10) 0.0404(9) 0.0139(8) 0.0073(7) 0.0065(8)
    C7A 0.0456(9) 0.0368(8) 0.0326(8) 0.0072(7) 0.0123(6) 0.0029(6)
    C8A 0.0468(9) 0.0317(8) 0.0384(8) 0.0078(6) 0.0138(7) 0.0081(6)
    C9A 0.0312(7) 0.0382(8) 0.0332(7) 0.0041(6) 0.0081(6) 0.0055(6)
    C10A 0.0354(7) 0.0349(8) 0.0368(8) 0.0078(6) 0.0065(6) 0.0053(6)
    C11A 0.0315(7) 0.0378(8) 0.0375(8) 0.0017(6) 0.0105(6) 0.0094(6)
    C12A 0.0374(8) 0.0328(7) 0.0335(7) 0.0074(6) 0.0114(6) 0.0067(6)
    O1B 0.0434(6) 0.0370(6) 0.0553(7) 0.0035(5) 0.0167(5) 0.0182(5)
    O2B 0.0420(7) 0.0654(9) 0.0692(9) -0.0174(6) 0.0100(6) 0.0172(7)
    O3B 0.0658(9) 0.0635(9) 0.0555(8) 0.0021(7) 0.0009(7) 0.0353(7)
    O4B 0.0504(7) 0.0568(8) 0.0712(9) -0.0115(6) 0.0075(7) 0.0281(7)
    N1B 0.0471(8) 0.0380(7) 0.0393(7) 0.0017(6) 0.0096(6) 0.0128(6)
    C1B 0.0330(7) 0.0255(7) 0.0334(7) 0.0031(5) 0.0107(6) -0.0002(6)
    C2B 0.0300(7) 0.0373(8) 0.0395(8) 0.0008(6) 0.0050(6) 0.0015(6)
    C3B 0.0381(8) 0.0400(8) 0.0327(8) 0.0077(6) 0.0022(6) 0.0080(6)
    C4B 0.0390(8) 0.0286(7) 0.0299(7) 0.0032(6) 0.0092(6) 0.0056(6)
    C5B 0.0302(7) 0.0327(7) 0.0350(8) -0.0017(6) 0.0032(6) 0.0062(6)
    C6B 0.0338(7) 0.0309(7) 0.0338(7) 0.0033(6) 0.0027(6) 0.0068(6)
    C7B 0.0367(8) 0.0295(7) 0.0436(9) 0.0019(6) 0.0170(7) 0.0028(6)
    O1W 0.0347(5) 0.0365(6) 0.0422(6) -0.0020(4) 0.0061(5) 0.0073(5)
_geom_special_details
;
 All esds (except the esd in the dihedral angle between two l.s. planes)
 are estimated using the full covariance matrix.  The cell esds are taken
 into account individually in the estimation of esds in distances, angles
 and torsion angles; correlations between esds in cell parameters are only
 used when they are defined by crystal symmetry.  An approximate (isotropic)
 treatment of cell esds is used for estimating esds involving l.s. planes.
;
loop_
    _geom_bond_atom_site_label_1
    _geom_bond_atom_site_label_2
    _geom_bond_site_symmetry_2
    _geom_bond_distance
    _geom_bond_publ_flag
    O1A C5A . 1.373(2) ?
    O1A C6A . 1.421(2) ?
    O2A C6A . 1.431(2) ?
    O2A C7A . 1.3802(19) ?
    N1A C1A . 1.4619(19) ?
    N1A C9A . 1.4617(18) ?
    N1A C12A . 1.4648(18) ?
    N2A H2AA . 0.9422 ?
    N2A H2AB . 0.9268 ?
    N2A C10A . 1.4888(19) ?
    N2A C11A . 1.4913(18) ?
    C1A H1AA . 0.9900 ?
    C1A H1AB . 0.9900 ?
    C1A C2A . 1.509(2) ?
    C2A C3A . 1.384(2) ?
    C2A C8A . 1.408(2) ?
    C3A H3A . 0.9500 ?
    C3A C4A . 1.395(2) ?
    C4A H4A . 0.9500 ?
    C4A C5A . 1.366(3) ?
    C5A C7A . 1.379(2) ?
    C6A H6AA . 0.9900 ?
    C6A H6AB . 0.9900 ?
    C7A C8A . 1.367(2) ?
    C8A H8A . 0.9500 ?
    C9A H9AA . 0.9900 ?
    C9A H9AB . 0.9900 ?
    C9A C10A . 1.509(2) ?
    C10A H10A . 0.9900 ?
    C10A H10B . 0.9900 ?
    C11A H11A . 0.9900 ?
    C11A H11B . 0.9900 ?
    C11A C12A . 1.511(2) ?
    C12A H12A . 0.9900 ?
    C12A H12B . 0.9900 ?
    O1B C7B . 1.2622(19) ?
    O2B C7B . 1.2400(19) ?
    O3B N1B . 1.2192(18) ?
    O4B N1B . 1.2231(18) ?
    N1B C4B . 1.4693(19) ?
    C1B C2B . 1.393(2) ?
    C1B C6B . 1.388(2) ?
    C1B C7B . 1.516(2) ?
    C2B H2B . 0.9500 ?
    C2B C3B . 1.387(2) ?
    C3B H3B . 0.9500 ?
    C3B C4B . 1.379(2) ?
    C4B C5B . 1.379(2) ?
    C5B H5B . 0.9500 ?
    C5B C6B . 1.385(2) ?
    C6B H6B . 0.9500 ?
    O1W H1WA . 0.8987 ?
    O1W H1WB . 0.9158 ?
loop_
    _geom_angle_atom_site_label_1
    _geom_angle_atom_site_label_2
    _geom_angle_atom_site_label_3
    _geom_angle_site_symmetry_1
    _geom_angle_site_symmetry_3
    _geom_angle
    _geom_angle_publ_flag
    C5A O1A C6A . . 106.07(13) ?
    C7A O2A C6A . . 105.74(13) ?
    C1A N1A C12A . . 111.33(12) ?
    C9A N1A C1A . . 109.81(12) ?
    C9A N1A C12A . . 108.99(11) ?
    H2AA N2A H2AB . . 107.3 ?
    C10A N2A H2AA . . 113.1 ?
    C10A N2A H2AB . . 113.7 ?
    C10A N2A C11A . . 110.93(11) ?
    C11A N2A H2AA . . 104.7 ?
    C11A N2A H2AB . . 106.6 ?
    N1A C1A H1AA . . 109.0 ?
    N1A C1A H1AB . . 109.0 ?
    N1A C1A C2A . . 112.76(13) ?
    H1AA C1A H1AB . . 107.8 ?
    C2A C1A H1AA . . 109.0 ?
    C2A C1A H1AB . . 109.0 ?
    C3A C2A C1A . . 120.29(15) ?
    C3A C2A C8A . . 119.60(15) ?
    C8A C2A C1A . . 120.09(14) ?
    C2A C3A H3A . . 118.8 ?
    C2A C3A C4A . . 122.45(17) ?
    C4A C3A H3A . . 118.8 ?
    C3A C4A H4A . . 121.6 ?
    C5A C4A C3A . . 116.74(16) ?
    C5A C4A H4A . . 121.6 ?
    O1A C5A C7A . . 110.07(15) ?
    C4A C5A O1A . . 128.41(16) ?
    C4A C5A C7A . . 121.52(16) ?
    O1A C6A O2A . . 108.35(14) ?
    O1A C6A H6AA . . 110.0 ?
    O1A C6A H6AB . . 110.0 ?
    O2A C6A H6AA . . 110.0 ?
    O2A C6A H6AB . . 110.0 ?
    H6AA C6A H6AB . . 108.4 ?
    C5A C7A O2A . . 109.55(14) ?
    C8A C7A O2A . . 127.90(14) ?
    C8A C7A C5A . . 122.54(15) ?
    C2A C8A H8A . . 121.4 ?
    C7A C8A C2A . . 117.14(14) ?
    C7A C8A H8A . . 121.4 ?
    N1A C9A H9AA . . 109.6 ?
    N1A C9A H9AB . . 109.6 ?
    N1A C9A C10A . . 110.19(12) ?
    H9AA C9A H9AB . . 108.1 ?
    C10A C9A H9AA . . 109.6 ?
    C10A C9A H9AB . . 109.6 ?
    N2A C10A C9A . . 109.95(12) ?
    N2A C10A H10A . . 109.7 ?
    N2A C10A H10B . . 109.7 ?
    C9A C10A H10A . . 109.7 ?
    C9A C10A H10B . . 109.7 ?
    H10A C10A H10B . . 108.2 ?
    N2A C11A H11A . . 109.7 ?
    N2A C11A H11B . . 109.7 ?
    N2A C11A C12A . . 109.91(12) ?
    H11A C11A H11B . . 108.2 ?
    C12A C11A H11A . . 109.7 ?
    C12A C11A H11B . . 109.7 ?
    N1A C12A C11A . . 110.19(12) ?
    N1A C12A H12A . . 109.6 ?
    N1A C12A H12B . . 109.6 ?
    C11A C12A H12A . . 109.6 ?
    C11A C12A H12B . . 109.6 ?
    H12A C12A H12B . . 108.1 ?
    O3B N1B O4B . . 123.48(14) ?
    O3B N1B C4B . . 117.98(14) ?
    O4B N1B C4B . . 118.52(13) ?
    C2B C1B C7B . . 119.39(13) ?
    C6B C1B C2B . . 119.79(14) ?
    C6B C1B C7B . . 120.82(13) ?
    C1B C2B H2B . . 119.6 ?
    C3B C2B C1B . . 120.75(14) ?
    C3B C2B H2B . . 119.6 ?
    C2B C3B H3B . . 121.1 ?
    C4B C3B C2B . . 117.81(14) ?
    C4B C3B H3B . . 121.1 ?
    C3B C4B N1B . . 119.33(13) ?
    C3B C4B C5B . . 122.89(14) ?
    C5B C4B N1B . . 117.78(13) ?
    C4B C5B H5B . . 120.7 ?
    C4B C5B C6B . . 118.61(13) ?
    C6B C5B H5B . . 120.7 ?
    C1B C6B H6B . . 119.9 ?
    C5B C6B C1B . . 120.13(13) ?
    C5B C6B H6B . . 119.9 ?
    O1B C7B C1B . . 117.18(13) ?
    O2B C7B O1B . . 125.94(15) ?
    O2B C7B C1B . . 116.88(14) ?
    H1WA O1W H1WB . . 106.6 ?
loop_
    _geom_torsion_atom_site_label_1
    _geom_torsion_atom_site_label_2
    _geom_torsion_atom_site_label_3
    _geom_torsion_atom_site_label_4
    _geom_torsion_site_symmetry_1
    _geom_torsion_site_symmetry_2
    _geom_torsion_site_symmetry_3
    _geom_torsion_site_symmetry_4
    _geom_torsion
    _geom_torsion_publ_flag
    O1A C5A C7A O2A . . . . 0.01(19) ?
    O1A C5A C7A C8A . . . . 179.33(15) ?
    O2A C7A C8A C2A . . . . 179.03(14) ?
    N1A C1A C2A C3A . . . . -135.98(16) ?
    N1A C1A C2A C8A . . . . 45.6(2) ?
    N1A C9A C10A N2A . . . . 58.74(16) ?
    N2A C11A C12A N1A . . . . -58.34(16) ?
    C1A N1A C9A C10A . . . . 175.85(12) ?
    C1A N1A C12A C11A . . . . -176.93(12) ?
    C1A C2A C3A C4A . . . . -178.95(15) ?
    C1A C2A C8A C7A . . . . 178.88(13) ?
    C2A C3A C4A C5A . . . . 0.3(3) ?
    C3A C2A C8A C7A . . . . 0.5(2) ?
    C3A C4A C5A O1A . . . . -179.27(16) ?
    C3A C4A C5A C7A . . . . 0.0(3) ?
    C4A C5A C7A O2A . . . . -179.42(16) ?
    C4A C5A C7A C8A . . . . -0.1(3) ?
    C5A O1A C6A O2A . . . . -4.64(19) ?
    C5A C7A C8A C2A . . . . -0.2(2) ?
    C6A O1A C5A C4A . . . . -177.74(18) ?
    C6A O1A C5A C7A . . . . 2.89(19) ?
    C6A O2A C7A C5A . . . . -2.88(18) ?
    C6A O2A C7A C8A . . . . 177.85(16) ?
    C7A O2A C6A O1A . . . . 4.63(19) ?
    C8A C2A C3A C4A . . . . -0.5(3) ?
    C9A N1A C1A C2A . . . . -173.67(12) ?
    C9A N1A C12A C11A . . . . 61.80(15) ?
    C10A N2A C11A C12A . . . . 55.02(16) ?
    C11A N2A C10A C9A . . . . -55.19(16) ?
    C12A N1A C1A C2A . . . . 65.54(16) ?
    C12A N1A C9A C10A . . . . -61.96(15) ?
    O3B N1B C4B C3B . . . . 3.6(2) ?
    O3B N1B C4B C5B . . . . -176.66(15) ?
    O4B N1B C4B C3B . . . . -175.27(15) ?
    O4B N1B C4B C5B . . . . 4.5(2) ?
    N1B C4B C5B C6B . . . . -178.38(13) ?
    C1B C2B C3B C4B . . . . -1.4(2) ?
    C2B C1B C6B C5B . . . . -0.6(2) ?
    C2B C1B C7B O1B . . . . 176.26(13) ?
    C2B C1B C7B O2B . . . . -4.0(2) ?
    C2B C3B C4B N1B . . . . 179.53(13) ?
    C2B C3B C4B C5B . . . . -0.2(2) ?
    C3B C4B C5B C6B . . . . 1.3(2) ?
    C4B C5B C6B C1B . . . . -0.9(2) ?
    C6B C1B C2B C3B . . . . 1.8(2) ?
    C6B C1B C7B O1B . . . . -3.2(2) ?
    C6B C1B C7B O2B . . . . 176.51(14) ?
    C7B C1B C2B C3B . . . . -177.71(13) ?
    C7B C1B C6B C5B . . . . 178.89(13) ?
loop_
    _geom_hbond_atom_site_label_D
    _geom_hbond_atom_site_label_H
    _geom_hbond_atom_site_label_A
    _geom_hbond_site_symmetry_A
    _geom_hbond_distance_DH
    _geom_hbond_distance_HA
    _geom_hbond_distance_DA
    _geom_hbond_angle_DHA
    N2A H2AA O1W 2_565 0.94 1.84 2.7800(16) 171.5
    N2A H2AB O1B 2_665 0.93 1.80 2.7262(16) 175.4
    C9A H9AA O2A 2_566 0.99 2.58 3.3260(19) 132.0
    C10A H10A O1W 1_455 0.99 2.51 3.2833(19) 134.9
    O1W H1WA O2B 2_765 0.90 1.76 2.6526(16) 169.8
    O1W H1WB O1B 2_665 0.92 1.90 2.7867(16) 162.8
_shelxl_version_number         .000002012
_iucr_refine_instructions_details
;
TITL HSY-614 in P-1 #2 New: P-1
CELL 1.54184 6.0745 12.0617 13.4817 92.561 98.753 93.326
ZERR 2 0.0005 0.0011 0.001 0.007 0.007 0.007
LATT 1
SFAC C H N O
UNIT 38 46 6 14
EQIV $1 1-X,1-Y,-Z
EQIV $2 -X,1-Y,-Z
EQIV $3 1-X,-Y,1-Z
EQIV $4 -X,1-Y,1-Z
EQIV $5 -1+X,1+Y,+Z
EQIV $6 -1+X,+Y,+Z
EQIV $7 2-X,1-Y,-Z
L.S. 25
PLAN  -20
TEMP -100(2)
HTAB N2A O1B_$1
HTAB N2A O1W_$2
HTAB C6A O4B_$3
HTAB C9A O2A_$4
HTAB C10A O3B_$5
HTAB C10A O1W_$6
HTAB C11A O1W
HTAB O1W O1B_$1
HTAB O1W O2B_$7
BOND $H
MORE -1
fmap 2
acta
CONF
OMIT 4 5 2
OMIT 0 5 9
REM <HKL>E:/HSY-600%20Files-2014/HSY-614%20Updated/platon.hkl</HKL>
WGHT    0.056300    0.098400
EXTI    0.004922
FVAR       9.48128
O1A   4    0.580714    0.155020    0.581956    11.00000    0.06368    0.04857 =
         0.06248   -0.00060   -0.00508    0.02608
O2A   4    0.542880    0.344672    0.590222    11.00000    0.04706    0.04349 =
         0.05738   -0.00322   -0.00103    0.01153
N1A   3   -0.147367    0.410156    0.313683    11.00000    0.03331    0.03423 =
         0.03012    0.00806    0.00965    0.00464
N2A   3   -0.169826    0.541674    0.141096    11.00000    0.03716    0.02982 =
         0.03322    0.00862    0.00600   -0.00040
AFIX   3
H2AA  2   -0.243276    0.491814    0.089126    11.00000   -1.20000
H2AB  2   -0.124756    0.605294    0.111516    11.00000   -1.20000
AFIX   0
C1A   1   -0.196351    0.311618    0.367854    11.00000    0.04171    0.04222 =
         0.03991    0.01492    0.01232    0.00200
AFIX  23
H1AA  2   -0.276203    0.253220    0.319458    11.00000   -1.20000
H1AB  2   -0.296507    0.330840    0.416593    11.00000   -1.20000
AFIX   0
C2A   1    0.010949    0.266023    0.423279    11.00000    0.04518    0.03827 =
         0.03051    0.01049    0.01244    0.00597
C3A   1    0.036649    0.152690    0.419788    11.00000    0.05905    0.03772 =
         0.03737    0.00259    0.00810    0.00353
AFIX  43
H3A   2   -0.077156    0.104676    0.381067    11.00000   -1.20000
AFIX   0
C4A   1    0.223386    0.106376    0.470996    11.00000    0.07157    0.03311 =
         0.04683    0.00392    0.00954    0.01403
AFIX  43
H4A   2    0.239315    0.028467    0.467755    11.00000   -1.20000
AFIX   0
C5A   1    0.382237    0.178493    0.526031    11.00000    0.05322    0.04050 =
         0.03656    0.00586    0.00848    0.01716
C6A   1    0.679557    0.258254    0.627306    11.00000    0.04907    0.05217 =
         0.04039    0.00649    0.00729    0.01386
AFIX  23
H6AA  2    0.831764    0.271164    0.610553    11.00000   -1.20000
H6AB  2    0.690743    0.257472    0.701298    11.00000   -1.20000
AFIX   0
C7A   1    0.358667    0.291534    0.530667    11.00000    0.04561    0.03677 =
         0.03256    0.00294    0.01229    0.00721
C8A   1    0.176906    0.338401    0.480926    11.00000    0.04680    0.03166 =
         0.03843    0.00807    0.01378    0.00779
AFIX  43
H8A   2    0.163208    0.416467    0.485092    11.00000   -1.20000
AFIX   0
C9A   1   -0.355521    0.457035    0.271346    11.00000    0.03117    0.03822 =
         0.03320    0.00547    0.00813    0.00413
AFIX  23
H9AA  2   -0.445095    0.472165    0.325371    11.00000   -1.20000
H9AB  2   -0.443588    0.402827    0.221232    11.00000   -1.20000
AFIX   0
C10A  1   -0.306382    0.563526    0.221822    11.00000    0.03538    0.03490 =
         0.03681    0.00528    0.00648    0.00782
AFIX  23
H10A  2   -0.448130    0.594290    0.192747    11.00000   -1.20000
H10B  2   -0.224496    0.619012    0.272558    11.00000   -1.20000
AFIX   0
C11A  1    0.037466    0.487559    0.181236    11.00000    0.03154    0.03785 =
         0.03749    0.00937    0.01049    0.00170
AFIX  23
H11A  2    0.135036    0.539697    0.229995    11.00000   -1.20000
H11B  2    0.120012    0.468500    0.125564    11.00000   -1.20000
AFIX   0
C12A  1   -0.021661    0.383272    0.232250    11.00000    0.03738    0.03279 =
         0.03353    0.00670    0.01143    0.00743
AFIX  23
H12A  2   -0.112442    0.329534    0.182572    11.00000   -1.20000
H12B  2    0.116529    0.348327    0.259754    11.00000   -1.20000
AFIX   0
O1B   4    1.026626    0.278119   -0.047521    11.00000    0.04336    0.03695 =
         0.05526    0.01818    0.01669    0.00349
O2B   4    1.347528    0.269588    0.056047    11.00000    0.04201    0.06538 =
         0.06915    0.01716    0.00996   -0.01738
O3B   4    0.895610   -0.165824    0.286221    11.00000    0.06578    0.06351 =
         0.05553    0.03530    0.00087    0.00212
O4B   4    0.584465   -0.158180    0.187146    11.00000    0.05036    0.05678 =
         0.07116    0.02808    0.00755   -0.01148
N1B   3    0.777337   -0.124283    0.218383    11.00000    0.04707    0.03801 =
         0.03926    0.01276    0.00958    0.00167
C1B   1    1.048714    0.144273    0.076920    11.00000    0.03301    0.02555 =
         0.03339   -0.00025    0.01075    0.00315
C2B   1    1.181931    0.093177    0.152698    11.00000    0.02998    0.03725 =
         0.03955    0.00147    0.00503    0.00081
AFIX  43
H2B   2    1.333453    0.119514    0.172309    11.00000   -1.20000
AFIX   0
C3B   1    1.095853    0.004306    0.199823    11.00000    0.03807    0.04004 =
         0.03268    0.00800    0.00221    0.00772
AFIX  43
H3B   2    1.186789   -0.031869    0.250527    11.00000   -1.20000
AFIX   0
C4B   1    0.873907   -0.029827    0.170658    11.00000    0.03897    0.02856 =
         0.02992    0.00560    0.00915    0.00325
C5B   1    0.736175    0.020620    0.097597    11.00000    0.03022    0.03272 =
         0.03503    0.00621    0.00324   -0.00166
AFIX  43
H5B   2    0.583162   -0.004037    0.080311    11.00000   -1.20000
AFIX   0
C6B   1    0.825625    0.107986    0.049955    11.00000    0.03380    0.03089 =
         0.03383    0.00676    0.00271    0.00330
AFIX  43
H6B   2    0.734128    0.143146   -0.001276    11.00000   -1.20000
AFIX   0
C7B   1    1.150311    0.238369    0.024272    11.00000    0.03674    0.02954 =
         0.04363    0.00275    0.01703    0.00185
O1W   4    0.346018    0.607656    0.018114    11.00000    0.03474    0.03652 =
         0.04223    0.00729    0.00607   -0.00198
AFIX   3
H1WA  2    0.460868    0.647766   -0.000396    11.00000   -1.50000
H1WB  2    0.244278    0.657106    0.031694    11.00000   -1.50000
AFIX   0
HKLF 4 1 -0.5 0 0 0.5 -1 0 0 0 1
REM  HSY-614 in P-1 #2 New: P-1
REM R1 =  0.0427 for    3196 Fo > 4sig(Fo)  and  0.0497 for all    3761 data
REM    263 parameters refined using      0 restraints
END
WGHT      0.0563      0.0984
REM Highest difference peak  0.273,  deepest hole -0.199,  1-sigma level  0.039
Q1    1   1.3206  0.2264  0.0009  11.00000  0.05    0.27
Q2    1   0.3552  0.2374  0.5210  11.00000  0.05    0.20
Q3    1   0.5954 -0.1070  0.2409  11.00000  0.05    0.20
Q4    1  -0.0897  0.2821  0.3887  11.00000  0.05    0.19
Q5    1   0.9536  0.1141  0.0601  11.00000  0.05    0.17
Q6    1  -0.0816  0.4011  0.2738  11.00000  0.05    0.17
Q7    1   0.0114  0.2131  0.4419  11.00000  0.05    0.16
Q8    1   1.1099  0.0719  0.2031  11.00000  0.05    0.15
Q9    1   0.9596  0.0146  0.2030  11.00000  0.05    0.15
Q10   1  -0.3050  0.5073  0.2421  11.00000  0.05    0.15
Q11   1   0.7895  0.0154  0.1557  11.00000  0.05    0.15
Q12   1   0.3047  0.3142  0.4859  11.00000  0.05    0.15
Q13   1  -0.3110  0.4578  0.0114  11.00000  0.05    0.14
Q14   1  -0.0492  0.4608  0.3358  11.00000  0.05    0.14
Q15   1   1.1077  0.2232 -0.0377  11.00000  0.05    0.14
Q16   1   1.0866  0.1358  0.1281  11.00000  0.05    0.14
Q17   1  -0.2663  0.4235  0.2793  11.00000  0.05    0.14
Q18   1   1.3401  0.3439  0.0390  11.00000  0.05    0.13
Q19   1  -0.1676  0.3659  0.3388  11.00000  0.05    0.13
Q20   1   1.1320  0.1054  0.0910  11.00000  0.05    0.13
REM The information below was added by Olex2.
REM
REM R1 = 0.0427 for 3196 Fo > 4sig(Fo) and 0.0497 for all 12739 data
REM n/a parameters refined using n/a restraints
REM Highest difference peak 0.27, deepest hole -0.20
REM Mean Shift 0, Max Shift 0.
REM +++ Tabular Listing of Refinement Information +++
REM R1_all = 0.0497
REM R1_gt = 0.0427
REM wR_ref = 0.1199
REM GOOF = 1.029
REM Shift_max = 0
REM Shift_mean = 0
REM Reflections_all = 12739
REM Reflections_gt = 3196
REM Parameters = n/a
REM Hole = -0.20
REM Peak = 0.27
REM Flack = n/a
;
