# Supplementary material for: 1-Piperonylpiperazinium 4-nitro­benzoate monohydrate
Source: Acta Crystallogr Sect E Struct Rep Online. 2014 Feb 12;70(Pt 3):o270–1. doi: 10.1107/S160053681400261X (PMC3998489; doi:10.1107/S160053681400261X)
Supplement: Supplementary file 2 [file e-70-0o270-Isup2.hkl]

#
# h,k,l, Fc-squared, Fo-squared, sigma(Fo-squared), status flag
#
data_I
_shelx_refln_list_code          4
_shelx_F_calc_maximum      114.43
_exptl_crystal_F_000       428.00
_reflns_d_resolution_high  0.8089

loop_
 _space_group_symop_operation_xyz
 'x, y, z'
 '-x, -y, -z'

_cell_length_a     6.0745
_cell_length_b    12.0617
_cell_length_c    13.4817
_cell_angle_alpha  92.561
_cell_angle_beta   98.753
_cell_angle_gamma  93.326

_shelx_F_squared_multiplier     1.000

loop_
 _refln_index_h
 _refln_index_k
 _refln_index_l
 _refln_F_squared_calc
 _refln_F_squared_meas
 _refln_F_squared_sigma
 _refln_observed_status
   1   0   0       2350.70       2239.50        13.66 o
   2   0   0         77.19         57.47         2.39 o
   3   0   0         34.75         34.06         2.54 o
   4   0   0        237.66        271.61         9.28 o
   5   0   0        177.82        182.75         8.49 o
   6   0   0        152.23        165.57         7.84 o
   7   0   0          0.82          0.18         0.19 o
  -7   1   0          0.05          0.18         0.05 o
  -6   1   0         30.43         28.82         3.48 o
  -5   1   0          0.53          1.61         1.30 o
  -4   1   0         91.26         99.22         6.63 o
  -3   1   0          1.83          2.29         0.66 o
  -2   1   0        241.19        217.47         7.44 o
  -1   1   0       2380.13       2469.59        10.07 o
   0   1   0          3.60          8.28         0.69 o
   1   1   0        386.63        381.19         4.13 o
   2   1   0        776.32        751.84        14.98 o
   3   1   0        873.18        937.17        11.92 o
   4   1   0         25.19         32.97         3.19 o
   5   1   0          0.45          0.24         0.37 o
   6   1   0        404.79        417.06        18.08 o
   7   1   0          0.09          0.39         0.25 o
  -7   2   0          1.40          1.42         0.66 o
  -6   2   0          0.58          0.39         0.41 o
  -5   2   0         17.49         16.70         3.66 o
  -4   2   0          1.16         -0.03         0.51 o
  -3   2   0         16.61         19.82         2.05 o
  -2   2   0        302.65        309.82         5.07 o
  -1   2   0       4028.14       3934.80        73.63 o
   0   2   0        594.54        624.26         5.42 o
   1   2   0        783.92        753.58         6.35 o
   2   2   0        671.38        711.89         8.48 o
   3   2   0       1336.24       1435.41        15.13 o
   4   2   0          0.73          0.89         0.51 o
   5   2   0        122.57        115.73         6.90 o
   6   2   0         59.21         55.36         6.62 o
   7   2   0          0.06         -0.09         0.58 o
  -7   3   0          0.13          0.24         0.14 o
  -6   3   0          2.12          2.37         0.90 o
  -5   3   0          0.02         -0.52         0.61 o
  -4   3   0          0.15         -0.90         1.20 o
  -3   3   0        756.47        841.66        21.38 o
  -2   3   0         87.60         89.09         2.88 o
  -1   3   0          1.07          1.51         0.35 o
   0   3   0        192.15        187.28         2.52 o
   1   3   0          0.29          0.81         0.25 o
   2   3   0        870.30        918.34        12.29 o
   3   3   0        311.98        282.84         8.26 o
   4   3   0        140.13        154.65        10.75 o
   5   3   0        226.44        214.36         9.55 o
   6   3   0         32.81         37.41         5.40 o
   7   3   0          0.84          0.79         0.42 o
  -7   4   0          0.16         -0.48         0.55 o
  -6   4   0         24.66         24.66         2.52 o
  -5   4   0        333.26        315.35        19.16 o
  -4   4   0          0.51          0.47         0.13 o
  -3   4   0        420.05        475.51        11.21 o
  -2   4   0         92.99         86.23         3.27 o
  -1   4   0        103.10        120.90         3.38 o
   0   4   0        577.29        556.43         7.12 o
   1   4   0        398.94        378.27         6.65 o
   2   4   0         35.04         33.42         2.43 o
   3   4   0        363.76        392.87        15.87 o
   4   4   0         29.68         32.15         5.04 o
   5   4   0          0.40          0.22         0.53 o
   6   4   0          0.95          0.15         0.29 o
  -7   5   0         68.39         81.37         3.90 o
  -6   5   0        104.16         97.93         4.94 o
  -5   5   0        193.93        184.81         7.23 o
  -4   5   0        416.43        380.53        17.38 o
  -3   5   0         73.28         75.26         4.53 o
  -2   5   0         47.24         39.23         2.93 o
  -1   5   0        102.05         97.89         3.27 o
   0   5   0        125.18        134.68         3.39 o
   1   5   0        124.66        131.79         4.07 o
   2   5   0         65.52         63.36         3.88 o
   3   5   0          1.07          4.36         1.52 o
   4   5   0         46.45         42.93         2.94 o
   5   5   0         42.87         42.78         4.77 o
   6   5   0          4.74          3.81         1.52 o
  -6   6   0        358.59        369.43        16.12 o
  -5   6   0         56.76         65.45         3.62 o
  -4   6   0         90.66         85.15         4.02 o
  -3   6   0         43.19         33.58         3.26 o
  -2   6   0        767.91        772.62        13.67 o
  -1   6   0        743.78        716.94        16.67 o
   0   6   0        217.78        198.57         5.87 o
   1   6   0        192.86        196.69         5.89 o
   2   6   0        223.78        218.43        11.89 o
   3   6   0         39.38         45.00         5.90 o
   4   6   0         96.45         85.91         4.92 o
   5   6   0         33.82         39.53         4.03 o
   6   6   0         40.59         43.85         4.96 o
  -6   7   0          8.93         11.40         2.72 o
  -5   7   0         80.97         75.66         5.59 o
  -4   7   0          7.25          7.06         1.58 o
  -3   7   0        817.22        778.56        41.86 o
  -2   7   0         65.42         75.07         4.70 o
  -1   7   0        170.94        197.14         6.93 o
   0   7   0       1977.89       1897.03        30.84 o
   1   7   0          0.05          0.23         0.48 o
   2   7   0         26.37         25.91         4.32 o
   3   7   0          0.69          1.21         0.92 o
   4   7   0         61.99         59.55         5.05 o
   5   7   0         30.39         29.29         3.28 o
   6   7   0          0.34         -0.59         0.81 o
  -6   8   0          2.09          2.84         1.15 o
  -5   8   0         25.54         21.95         2.81 o
  -4   8   0        323.10        289.10        10.92 o
  -3   8   0        468.72        450.05         9.21 o
  -2   8   0          5.70          8.42         1.66 o
  -1   8   0         68.08         65.15         6.41 o
   0   8   0        411.84        388.36        15.18 o
   1   8   0        255.32        269.30        14.22 o
   2   8   0        140.12        124.26        10.20 o
   3   8   0         91.79         89.60         4.37 o
   4   8   0          5.03          3.74         1.87 o
   5   8   0          8.10          7.44         1.51 o
  -6   9   0          3.14          4.49         0.91 o
  -5   9   0         27.36         28.68         4.53 o
  -4   9   0          0.01          0.54         0.59 o
  -3   9   0        412.63        385.61        12.55 o
  -2   9   0          0.21         -0.12         0.38 o
  -1   9   0          5.86          5.77         2.06 o
   0   9   0         60.49         51.65         5.86 o
   1   9   0         32.33         25.90         4.62 o
   2   9   0       1422.29       1342.56        15.05 o
   3   9   0        731.58        701.67        14.34 o
   4   9   0          9.70          9.62         2.63 o
   5   9   0          0.01          0.45         0.56 o
  -5  10   0          0.13          0.12         0.59 o
  -4  10   0          3.01          2.61         1.51 o
  -3  10   0         30.31         32.85         3.68 o
  -2  10   0         66.54         57.56         7.22 o
  -1  10   0         20.29         23.43         3.20 o
   0  10   0         42.48         39.18         4.36 o
   1  10   0         44.62         45.49         3.14 o
   2  10   0         55.93         55.45         3.93 o
   3  10   0          2.55          3.20         1.81 o
   4  10   0          0.01         -0.21         0.21 o
   5  10   0          4.90          6.12         1.48 o
  -5  11   0         15.75         21.31         3.08 o
  -4  11   0         21.22         22.42         3.97 o
  -3  11   0         56.48         56.69         6.95 o
  -2  11   0          8.63         10.04         2.19 o
  -1  11   0         31.81         29.76         3.70 o
   0  11   0         52.46         48.79         4.70 o
   1  11   0          4.71          4.89         1.07 o
   2  11   0          1.35          1.30         0.31 o
   3  11   0         24.23         25.91         4.32 o
   4  11   0          0.15         -0.45         0.62 o
  -4  12   0         14.61         14.39         1.98 o
  -3  12   0         22.02         24.40         2.96 o
  -2  12   0          0.41          0.27         0.53 o
  -1  12   0         33.69         28.24         3.52 o
   0  12   0         19.25         20.82         2.96 o
   1  12   0         30.57         37.68         3.20 o
   2  12   0         30.42         28.41         4.64 o
   3  12   0          7.19          8.72         2.23 o
  -4  13   0         57.65         73.63         5.02 o
  -3  13   0         25.58         32.48         2.96 o
  -2  13   0         47.29         46.74         3.97 o
  -1  13   0          7.28          6.91         1.64 o
   0  13   0          1.28          1.52         0.90 o
   1  13   0         10.38          7.82         2.07 o
   2  13   0          1.16          1.42         1.07 o
   3  13   0          2.91          3.72         1.22 o
  -2  14   0        106.17        107.00         7.94 o
  -1  14   0          2.30          3.33         0.88 o
   0  14   0         24.49         23.16         3.66 o
   1  14   0          0.55          0.42         0.31 o
   2  14   0         17.24         14.20         2.11 o
  -1 -14   1         13.48         17.06         2.89 o
   0 -14   1          1.31          1.38         0.91 o
   1 -14   1          0.00          0.71         0.89 o
   2 -14   1          0.70          1.29         0.74 o
  -3 -13   1         33.29         34.02         3.38 o
  -2 -13   1          1.17          2.36         1.18 o
  -1 -13   1         16.39         19.99         3.00 o
   0 -13   1         76.36         65.92         7.40 o
   1 -13   1          0.02         -1.14         1.52 o
   2 -13   1         63.92         64.62         4.53 o
   3 -13   1          6.47          6.89         1.31 o
  -3 -12   1          5.51          6.03         1.80 o
  -2 -12   1         15.00         17.77         2.54 o
  -1 -12   1          6.44          5.72         1.46 o
   0 -12   1        143.63        135.47        11.19 o
   1 -12   1        295.98        280.82        10.91 o
   2 -12   1        102.40        113.16         6.76 o
   3 -12   1          0.28         -0.18         0.64 o
   4 -12   1         12.06         13.07         1.82 o
  -4 -11   1          5.13          5.06         1.69 o
  -3 -11   1          3.14          3.51         1.65 o
  -2 -11   1         20.05         16.93         3.91 o
  -1 -11   1         91.40         91.22         6.53 o
   0 -11   1         76.55         80.81         8.77 o
   1 -11   1        143.26        147.10         8.12 o
   2 -11   1         28.40         28.00         3.49 o
   3 -11   1          0.08          1.29         1.40 o
   4 -11   1         54.83         53.22         6.13 o
   5 -11   1          2.54          2.63         1.10 o
  -5 -10   1          0.14          0.26         0.15 o
  -4 -10   1          0.03         -0.80         0.80 o
  -3 -10   1         11.42         12.26         2.30 o
  -2 -10   1          5.50          3.91         1.15 o
  -1 -10   1          2.46          1.88         0.57 o
   0 -10   1         31.87         32.02         5.36 o
   1 -10   1         53.61         51.81         4.68 o
   2 -10   1          1.50          0.85         1.16 o
   3 -10   1          4.50          4.47         2.14 o
   4 -10   1         15.35         11.51         3.04 o
   5 -10   1          0.00          0.06         0.50 o
  -5  -9   1          4.85          4.23         1.38 o
  -4  -9   1          1.65          5.26         2.11 o
  -3  -9   1         46.60         48.34         4.57 o
  -2  -9   1        199.70        198.19         7.69 o
  -1  -9   1         36.72         37.14         5.62 o
   0  -9   1         82.55         75.30         7.28 o
   1  -9   1        189.48        185.62        11.53 o
   2  -9   1         63.84         63.17         4.96 o
   3  -9   1        156.54        139.76         7.56 o
   4  -9   1          1.28          0.08         0.44 o
   5  -9   1         18.50         17.14         2.36 o
   6  -9   1          0.32          0.85         0.64 o
  -5  -8   1         13.23         14.00         2.08 o
  -4  -8   1         39.74         39.93         5.65 o
  -3  -8   1         22.24         18.72         1.94 o
  -2  -8   1         76.38         65.27         7.34 o
  -1  -8   1        161.85        164.08         7.25 o
   0  -8   1         76.89         82.06         7.04 o
   1  -8   1         24.63         25.20         4.03 o
   2  -8   1         15.34         15.28         2.22 o
   3  -8   1         37.84         32.11         2.45 o
   4  -8   1         67.69         55.92         4.78 o
   5  -8   1         40.33         36.87         5.30 o
   6  -8   1         14.39         14.13         1.85 o
  -6  -7   1         16.73         22.91         3.31 o
  -5  -7   1          6.69          5.95         1.44 o
  -4  -7   1        348.86        348.59         8.52 o
  -3  -7   1        106.67         99.25         9.17 o
  -2  -7   1         26.55         30.63         4.74 o
  -1  -7   1        574.22        591.04        16.94 o
   0  -7   1        114.68        122.86         7.88 o
   1  -7   1         81.55         65.78         4.02 o
   2  -7   1         20.82         14.82         2.11 o
   3  -7   1         81.00         86.19         5.49 o
   4  -7   1          0.53          1.46         0.73 o
   5  -7   1         14.60         12.56         3.16 o
   6  -7   1         16.76         16.83         3.14 o
  -6  -6   1         13.57         13.94         2.81 o
  -5  -6   1          0.58          0.87         0.96 o
  -4  -6   1        511.53        522.87        11.79 o
  -3  -6   1         58.18         62.80         6.96 o
  -2  -6   1         54.24         57.21         6.00 o
  -1  -6   1        364.24        359.83        12.40 o
   0  -6   1        416.69        390.01        13.00 o
   1  -6   1         45.24         54.27         3.38 o
   2  -6   1         14.10         14.03         1.93 o
   3  -6   1         11.08          9.08         1.67 o
   4  -6   1         28.88         28.39         2.06 o
   5  -6   1        125.81        134.45         5.89 o
   6  -6   1         64.01         71.69         6.95 o
  -6  -5   1         29.45         26.52         4.22 o
  -5  -5   1        136.36        135.06         6.52 o
  -4  -5   1        104.61        125.48        10.41 o
  -3  -5   1         19.33         19.68         3.66 o
  -2  -5   1        393.79        424.80         9.67 o
  -1  -5   1       4127.13       4349.94        19.14 o
   0  -5   1        513.96        515.18         8.03 o
   1  -5   1          9.68          8.98         1.14 o
   2  -5   1        269.04        289.50         8.14 o
   3  -5   1          7.88          7.89         1.89 o
   4  -5   1         14.60         13.69         3.37 o
   5  -5   1        170.15        155.03         6.64 o
   6  -5   1         35.90         40.99         3.86 o
   7  -5   1          3.75          3.72         0.74 o
  -7  -4   1          8.17          7.75         1.53 o
  -6  -4   1         10.34          8.73         2.50 o
  -5  -4   1          2.75          1.40         0.51 o
  -4  -4   1         15.44         15.10         3.48 o
  -3  -4   1        187.92        232.55        10.67 o
  -2  -4   1         69.28         62.63         3.49 o
  -1  -4   1        599.80        564.42         9.65 o
   0  -4   1       2271.88       2264.73        17.86 o
   1  -4   1        235.25        219.53         6.39 o
   2  -4   1        594.29        641.51        13.84 o
   3  -4   1        345.70        421.12        11.13 o
   4  -4   1          0.76          0.67         0.96 o
   5  -4   1          4.28          2.04         0.93 o
   6  -4   1         28.13         28.92         2.75 o
   7  -4   1         16.96         18.46         1.83 o
  -7  -3   1          0.09          0.09         0.37 o
  -6  -3   1          7.20         10.16         2.96 o
  -5  -3   1        115.96        109.38         6.77 o
  -4  -3   1         12.07         11.35         1.94 o
  -3  -3   1        569.41        592.28        14.49 o
  -2  -3   1          0.33          3.62         0.81 o
  -1  -3   1       2419.54       2508.74        18.39 o
   0  -3   1         75.78         81.72         2.48 o
   1  -3   1       1464.63       1321.55        28.98 o
   2  -3   1        828.38        853.47        11.55 o
   3  -3   1        607.04        668.33        28.96 o
   4  -3   1         49.40         48.13         3.97 o
   5  -3   1         52.85         44.98         4.34 o
   6  -3   1          0.04          0.06         0.49 o
   7  -3   1          0.22          1.70         0.96 o
  -7  -2   1          1.89          1.58         0.86 o
  -6  -2   1         18.48         16.07         3.73 o
  -5  -2   1         52.39         58.17         3.94 o
  -4  -2   1         18.18         16.42         2.32 o
  -3  -2   1          0.02          1.11         0.40 o
  -2  -2   1        342.80        321.38         6.88 o
  -1  -2   1        891.21        869.23         9.84 o
   0  -2   1        169.99        146.85         3.44 o
   1  -2   1         54.62         54.11         2.18 o
   2  -2   1       2251.41       2323.09        33.63 o
   3  -2   1          1.49          4.26         1.44 o
   4  -2   1        110.44        107.17         5.85 o
   5  -2   1        179.62        181.55        12.27 o
   6  -2   1          0.43          0.91         0.50 o
   7  -2   1          0.24          0.11         0.63 o
  -7  -1   1          3.80          2.54         0.99 o
  -6  -1   1         76.67         81.67         5.65 o
  -5  -1   1         74.49         68.20         5.28 o
  -4  -1   1         63.07         68.85         6.53 o
  -3  -1   1        799.65        832.69        15.87 o
  -2  -1   1         21.45         21.83         1.04 o
  -1  -1   1       2680.71       2851.73        20.85 o
   0  -1   1         60.04         62.59         1.55 o
   1  -1   1       1168.20       1139.39         7.33 o
   2  -1   1        114.49        127.86         3.09 o
   3  -1   1         15.94         23.36         3.29 o
   4  -1   1          2.17          1.38         0.58 o
   5  -1   1        193.54        176.67        11.82 o
   6  -1   1          0.09          0.49         0.17 o
   7  -1   1          0.22         -0.47         0.58 o
  -7   0   1          7.79          5.01         1.11 o
  -6   0   1         33.42         31.62         3.45 o
  -5   0   1          4.70          2.59         1.42 o
  -4   0   1         19.36         20.76         2.51 o
  -3   0   1        138.37        152.29         3.91 o
  -2   0   1        464.05        456.96         8.69 o
  -1   0   1        233.25        231.66         3.52 o
   0   0   1        179.38        182.27         4.29 o
   1   0   1       6686.97       6432.91        24.51 o
   2   0   1          0.16          0.09         0.17 o
   3   0   1         21.72         19.29         2.94 o
   4   0   1        136.36        158.86         7.20 o
   5   0   1         78.43         77.60         5.47 o
   6   0   1          3.57          4.32         0.97 o
   7   0   1          5.28          5.30         1.41 o
  -7   1   1         88.10         96.82         5.06 o
  -6   1   1         67.47         62.41         7.07 o
  -5   1   1         80.43         76.58         7.91 o
  -4   1   1         23.88         23.98         2.13 o
  -3   1   1         66.51         74.50         3.83 o
  -2   1   1         19.62         16.33         1.18 o
  -1   1   1          2.50          3.22         0.34 o
   0   1   1        404.19        429.84         6.19 o
   1   1   1       3346.94       3301.93        12.33 o
   2   1   1         43.30         38.02         1.64 o
   3   1   1        920.63        983.96        24.99 o
   4   1   1          0.10          1.00         0.46 o
   5   1   1          1.12          0.51         1.37 o
   6   1   1         21.87         19.01         2.73 o
   7   1   1         15.44         14.52         1.56 o
  -7   2   1          0.52          0.35         0.37 o
  -6   2   1         12.76         11.57         2.23 o
  -5   2   1        105.14        103.97         9.34 o
  -4   2   1         19.06         15.53         2.07 o
  -3   2   1         81.00         92.18         4.28 o
  -2   2   1          2.74          3.93         0.48 o
  -1   2   1        701.65        682.62         9.04 o
   0   2   1       6332.43       6019.24        34.91 o
   1   2   1        762.70        699.84         4.52 o
   2   2   1         15.82         12.36         1.10 o
   3   2   1        379.70        398.31         7.92 o
   4   2   1         88.29         82.37         5.46 o
   5   2   1          1.18          4.92         1.44 o
   6   2   1         81.84         73.12         7.46 o
   7   2   1          6.23          9.08         1.18 o
  -7   3   1         13.01         13.69         1.89 o
  -6   3   1        186.09        177.76         8.63 o
  -5   3   1         36.53         31.04         5.04 o
  -4   3   1        171.88        154.50        10.15 o
  -3   3   1        794.47        878.20        13.31 o
  -2   3   1         18.55         20.64         1.54 o
  -1   3   1       1029.84        975.10        28.98 o
   0   3   1        113.28        106.83         2.61 o
   1   3   1        107.97        111.04         1.87 o
   2   3   1          1.76          0.77         0.20 o
   3   3   1          2.09          2.37         0.88 o
   4   3   1         90.19         85.14         8.05 o
   5   3   1         25.66         19.28         2.84 o
   6   3   1          3.16          1.51         0.68 o
   7   3   1         13.80         18.75         2.40 o
  -7   4   1          8.95         11.55         1.62 o
  -6   4   1          0.02          0.60         0.68 o
  -5   4   1          1.03          0.29         0.41 o
  -4   4   1        187.98        161.84        10.84 o
  -3   4   1          4.97          6.20         1.95 o
  -2   4   1        623.13        589.50        18.62 o
  -1   4   1        289.19        251.48         5.98 o
   0   4   1         34.41         44.90         1.92 o
   1   4   1         20.39         23.04         1.41 o
   2   4   1        243.42        261.88         7.60 o
   3   4   1        143.92        153.62         9.88 o
   4   4   1         44.31         36.85         5.34 o
   5   4   1         18.21         17.69         2.65 o
   6   4   1         10.11          9.53         2.44 o
  -7   5   1          0.01          0.48         0.36 o
  -6   5   1         54.10         55.06         3.66 o
  -5   5   1        437.86        423.12         9.24 o
  -4   5   1         24.54         20.60         3.93 o
  -3   5   1          6.74          6.00         1.29 o
  -2   5   1         20.38         30.64         3.71 o
  -1   5   1        469.67        441.01         7.14 o
   0   5   1         49.07         39.99         2.50 o
   1   5   1         19.01         22.37         2.04 o
   2   5   1        638.04        688.12        13.29 o
   3   5   1        133.13        116.81         9.10 o
   4   5   1          1.48          1.03         0.36 o
   5   5   1         26.04         25.47         3.30 o
   6   5   1          0.18         -0.14         0.59 o
  -6   6   1         67.03         77.26         5.03 o
  -5   6   1         20.09         18.47         1.90 o
  -4   6   1          0.94          1.97         1.02 o
  -3   6   1        101.69        119.75        12.34 o
  -2   6   1        217.33        225.23         6.78 o
  -1   6   1         40.89         27.21         1.93 o
   0   6   1        780.50        814.30        12.55 o
   1   6   1        644.58        671.80         9.67 o
   2   6   1         83.13         79.82         4.78 o
   3   6   1          6.29          7.95         2.51 o
   4   6   1         10.91         10.17         1.40 o
   5   6   1         47.89         52.04         4.69 o
   6   6   1          0.26          0.73         0.40 o
  -6   7   1          7.81         10.26         2.53 o
  -5   7   1          8.07          7.25         1.61 o
  -4   7   1          0.20          0.79         0.47 o
  -3   7   1         42.78         40.59         3.00 o
  -2   7   1         45.38         47.50         3.01 o
  -1   7   1         32.67         35.39         3.16 o
   0   7   1        400.62        368.05         9.14 o
   1   7   1        409.90        409.97        16.11 o
   2   7   1        100.70         93.28         8.20 o
   3   7   1         86.24         91.58         4.94 o
   4   7   1         20.24         18.60         2.25 o
   5   7   1          2.35          2.79         1.02 o
   6   7   1          0.35          0.01         0.22 o
  -6   8   1          0.13         -0.01         0.42 o
  -5   8   1          1.37          2.16         0.90 o
  -4   8   1        105.29        104.36         7.48 o
  -3   8   1         92.15         87.53         4.06 o
  -2   8   1          4.68          3.12         1.55 o
  -1   8   1         51.63         43.26         5.14 o
   0   8   1        729.32        672.70        19.49 o
   1   8   1        164.76        156.41        10.66 o
   2   8   1         52.55         52.71         6.51 o
   3   8   1         35.29         31.89         3.01 o
   4   8   1        180.22        183.23        12.27 o
   5   8   1         25.28         27.87         2.83 o
  -6   9   1          0.33          1.31         1.13 o
  -5   9   1          3.20          1.28         1.12 o
  -4   9   1        137.05        120.29         6.99 o
  -3   9   1          1.00          1.46         0.61 o
  -2   9   1         64.82         60.70         6.68 o
  -1   9   1         16.16         12.55         2.97 o
   0   9   1         29.82         29.49         4.31 o
   1   9   1          0.64          0.39         0.85 o
   2   9   1         73.39         75.94         3.59 o
   3   9   1       1013.04        971.33        20.54 o
   4   9   1         13.94         14.91         3.33 o
   5   9   1         11.07         10.43         2.31 o
  -5  10   1         13.99         16.17         3.12 o
  -4  10   1         74.25         77.58         5.44 o
  -3  10   1        117.16        119.64         7.01 o
  -2  10   1         40.14         37.82         3.81 o
  -1  10   1          1.54          2.07         0.69 o
   0  10   1         46.45         40.53         4.17 o
   1  10   1          3.57          4.09         0.84 o
   2  10   1         32.65         30.40         2.94 o
   3  10   1          2.41          2.62         0.97 o
   4  10   1         13.18         14.92         3.09 o
   5  10   1         14.37         18.57         2.43 o
  -5  11   1          0.01         -0.08         0.40 o
  -4  11   1         11.63         11.95         2.83 o
  -3  11   1        119.20        116.20         9.96 o
  -2  11   1        103.19        102.69         6.85 o
  -1  11   1          0.74          0.26         0.80 o
   0  11   1         66.36         63.08         5.38 o
   1  11   1        108.26         99.59         5.38 o
   2  11   1        225.27        222.19         9.18 o
   3  11   1         17.79         14.01         3.15 o
   4  11   1          2.84          3.58         1.31 o
  -4  12   1         33.48         37.31         3.20 o
  -3  12   1         33.39         35.62         3.61 o
  -2  12   1          6.36          5.08         1.37 o
  -1  12   1         17.67         20.19         2.94 o
   0  12   1          4.47          5.05         1.44 o
   1  12   1          0.01          1.23         0.64 o
   2  12   1         18.96         19.75         3.81 o
   3  12   1          0.22         -0.24         0.34 o
  -3  13   1          2.11          1.51         0.66 o
  -2  13   1         33.32         38.50         3.62 o
  -1  13   1         20.11         23.17         2.94 o
   0  13   1          0.93          0.48         0.36 o
   1  13   1          0.00          0.62         1.00 o
   2  13   1          0.87          0.69         0.40 o
   3  13   1          1.08          0.69         0.21 o
  -2  14   1        100.36        105.12         5.05 o
  -1  14   1         37.54         34.37         2.95 o
   0  14   1          1.52          2.20         0.86 o
   1  14   1          2.50          1.39         0.83 o
  -1 -14   2         76.00         80.16         5.95 o
   0 -14   2          0.13          0.03         0.60 o
   1 -14   2          0.22          0.20         0.45 o
   2 -14   2          1.22          1.07         0.66 o
  -2 -13   2          4.43          6.85         1.92 o
  -1 -13   2          3.05          2.41         1.03 o
   0 -13   2          1.69          2.07         1.41 o
   1 -13   2         18.82         18.69         3.80 o
   2 -13   2         42.87         42.31         5.49 o
   3 -13   2          3.32          2.84         0.74 o
  -3 -12   2         34.13         34.00         4.23 o
  -2 -12   2         66.75         67.95         5.30 o
  -1 -12   2          7.10          7.11         1.82 o
   0 -12   2         16.98         17.56         3.98 o
   1 -12   2        104.48        103.30         9.68 o
   2 -12   2        646.68        686.15        24.44 o
   3 -12   2         11.74         13.08         3.17 o
   4 -12   2          2.18          4.18         1.60 o
  -4 -11   2         23.82         25.93         3.43 o
  -3 -11   2          7.80          6.78         1.51 o
  -2 -11   2          6.42          4.94         1.74 o
  -1 -11   2         11.18          9.46         2.00 o
   0 -11   2          0.03          1.27         0.86 o
   1 -11   2         11.91          7.91         2.82 o
   2 -11   2         10.25         10.36         3.08 o
   3 -11   2         30.81         29.50         5.04 o
   4 -11   2         55.92         55.78         6.24 o
   5 -11   2         73.96         81.44         5.76 o
  -4 -10   2          0.24          0.09         0.40 o
  -3 -10   2         93.49         91.99         6.21 o
  -2 -10   2         69.86         65.61         4.55 o
  -1 -10   2         11.66          9.35         1.62 o
   0 -10   2          3.90          2.51         0.91 o
   1 -10   2        475.93        424.91        19.58 o
   2 -10   2         11.05         10.52         2.96 o
   3 -10   2          4.41          4.70         1.91 o
   4 -10   2          2.82          2.01         1.08 o
   5 -10   2          0.89          0.63         0.41 o
  -5  -9   2         10.42         11.80         2.34 o
  -4  -9   2          3.49          2.92         1.08 o
  -3  -9   2         75.73         77.99         5.82 o
  -2  -9   2          0.39          0.65         0.29 o
  -1  -9   2          2.90          3.54         1.11 o
   0  -9   2          0.04          0.14         0.55 o
   1  -9   2         29.36         30.46         4.72 o
   2  -9   2          3.73          1.89         0.70 o
   3  -9   2        381.74        348.04        17.55 o
   4  -9   2         77.19         73.89         5.34 o
   5  -9   2         16.13         23.87         2.69 o
   6  -9   2          2.29          3.17         1.10 o
  -5  -8   2         69.31         82.24         4.08 o
  -4  -8   2         22.63         19.00         2.23 o
  -3  -8   2        101.92         97.60         5.24 o
  -2  -8   2        310.37        319.98        16.26 o
  -1  -8   2        113.54        113.81         6.22 o
   0  -8   2          1.65          1.75         0.91 o
   1  -8   2         82.40         72.73         6.92 o
   2  -8   2        206.37        201.48         8.33 o
   3  -8   2          1.18          1.37         0.70 o
   4  -8   2         20.47         15.41         3.69 o
   5  -8   2          2.21          0.74         0.59 o
   6  -8   2         14.58         16.03         1.90 o
  -6  -7   2         67.59         80.21         6.33 o
  -5  -7   2          2.54          3.46         0.88 o
  -4  -7   2        240.14        260.12         8.54 o
  -3  -7   2        936.51        971.57        28.84 o
  -2  -7   2       1231.42       1214.00        29.97 o
  -1  -7   2          3.51          1.74         0.98 o
   0  -7   2         56.40         56.47         5.55 o
   1  -7   2         82.97         85.59         6.88 o
   2  -7   2         73.23         84.53         5.25 o
   3  -7   2        234.75        216.74         8.73 o
   4  -7   2         89.56         72.90         5.38 o
   5  -7   2          0.59         -0.36         1.20 o
   6  -7   2          3.18          3.49         0.93 o
  -6  -6   2         20.84         18.84         3.38 o
  -5  -6   2         14.71         17.65         2.09 o
  -4  -6   2       1248.19       1190.61        17.86 o
  -3  -6   2          9.12         14.79         3.33 o
  -2  -6   2         66.69         72.25         6.71 o
  -1  -6   2        155.33        156.86         5.76 o
   0  -6   2          0.53          0.51         0.74 o
   1  -6   2         42.88         43.59         3.10 o
   2  -6   2          6.61          7.17         1.40 o
   3  -6   2         28.18         29.45         3.57 o
   4  -6   2         78.16         72.58         4.27 o
   5  -6   2         58.93         68.75        10.53 o
   6  -6   2         30.75         29.39         4.29 o
  -6  -5   2         33.73         30.90         4.67 o
  -5  -5   2          4.37          5.22         1.16 o
  -4  -5   2         19.60         18.56         4.02 o
  -3  -5   2          6.19          9.00         1.60 o
  -2  -5   2         38.08         36.13         2.91 o
  -1  -5   2       2694.10       2804.26        30.31 o
   0  -5   2       1498.79       1639.30        12.46 o
   1  -5   2         17.87         22.98         2.06 o
   2  -5   2       1973.48       2143.67       126.54 o
   3  -5   2        394.08        410.07        17.00 o
   4  -5   2         12.75         13.02         3.23 o
   5  -5   2          0.43          0.34         0.55 o
   6  -5   2          0.49          0.59         0.76 o
  -7  -4   2          8.73          8.41         1.68 o
  -6  -4   2         20.58         19.89         3.83 o
  -5  -4   2         25.38         22.18         2.44 o
  -4  -4   2        113.94        117.09         9.13 o
  -3  -4   2         73.64         86.52         4.90 o
  -2  -4   2        122.93        129.91         5.20 o
  -1  -4   2        569.41        570.72        13.78 o
   0  -4   2        258.46        246.99        12.49 o
   1  -4   2        121.98        116.30         4.70 o
   2  -4   2          0.29          1.36         0.52 o
   3  -4   2        171.39        218.48        13.32 o
   4  -4   2        202.79        191.02        12.36 o
   5  -4   2          2.95          2.37         0.98 o
   6  -4   2         13.48         13.27         2.15 o
   7  -4   2         33.64         39.27         2.61 o
  -7  -3   2          2.08          0.59         1.26 o
  -6  -3   2         16.77         17.87         3.85 o
  -5  -3   2         14.15         16.72         2.04 o
  -4  -3   2         62.28         63.05         4.66 o
  -3  -3   2         16.30         26.56         5.21 o
  -2  -3   2        132.07        144.67         5.13 o
  -1  -3   2       2126.01       2122.12        10.17 o
   0  -3   2        249.14        273.58        11.49 o
   1  -3   2       1773.70       1716.56         9.99 o
   2  -3   2       1192.54       1264.39        23.10 o
   3  -3   2         42.32         40.11         4.45 o
   4  -3   2        385.12        401.50        11.83 o
   5  -3   2        291.55        266.26        10.66 o
   6  -3   2          3.70          6.20         2.36 o
   7  -3   2          9.30         11.72         1.50 o
  -7  -2   2          7.32          6.57         1.21 o
  -6  -2   2          0.02          0.35         0.67 o
  -5  -2   2         19.56         18.31         2.72 o
  -4  -2   2         36.74         36.83         4.52 o
  -3  -2   2          0.01          0.74         0.42 o
  -2  -2   2        109.18        107.27         5.38 o
  -1  -2   2         72.68         71.25         3.87 o
   0  -2   2       2490.66       2331.02        59.81 o
   1  -2   2          2.67          2.66         0.50 o
   2  -2   2       2130.15       2166.57        33.17 o
   3  -2   2       1798.28       1883.45        30.77 o
   4  -2   2         38.67         37.11         3.53 o
   5  -2   2          5.66          4.56         1.26 o
   6  -2   2         21.15         21.99         2.86 o
   7  -2   2          3.97          5.25         1.00 o
  -7  -1   2          0.20          0.40         0.23 o
  -6  -1   2         13.61         16.70         2.53 o
  -5  -1   2          0.03         -0.61         0.64 o
  -4  -1   2        120.62        127.53         9.04 o
  -3  -1   2         47.44         44.69         3.16 o
  -2  -1   2         11.72         12.64         0.96 o
  -1  -1   2       3195.20       3087.14        24.64 o
   0  -1   2        829.45        810.34         7.19 o
   1  -1   2         25.21         23.13         2.21 o
   2  -1   2         10.12         12.36         1.01 o
   3  -1   2        137.87        144.68         5.78 o
   4  -1   2         32.97         37.94         3.52 o
   5  -1   2         25.69         21.75         2.96 o
   6  -1   2         79.29         74.91         5.21 o
   7  -1   2          0.32          0.26         0.24 o
  -7   0   2          2.99          3.91         1.04 o
  -6   0   2        156.82        127.76        10.37 o
  -5   0   2          2.66          3.49         1.51 o
  -4   0   2        169.80        176.05        10.56 o
  -3   0   2        239.28        282.29         6.04 o
  -2   0   2        245.98        225.50         4.27 o
  -1   0   2       1642.45       1566.38        15.84 o
   0   0   2        608.83        676.54         5.14 o
   1   0   2         77.02         82.65         3.15 o
   2   0   2        272.87        303.82         4.97 o
   3   0   2        217.17        221.28        10.59 o
   4   0   2         79.95         86.23         7.76 o
   5   0   2        303.03        298.36        15.58 o
   6   0   2          0.29          0.49         0.55 o
   7   0   2          3.73          3.79         1.25 o
  -7   1   2         99.28        106.35         6.13 o
  -6   1   2         90.89         82.68         8.38 o
  -5   1   2         18.12         19.15         3.91 o
  -4   1   2        593.75        682.24        25.45 o
  -3   1   2        163.16        172.83         6.29 o
  -2   1   2        399.66        358.12         6.44 o
  -1   1   2       1417.79       1506.24        16.30 o
   0   1   2         40.14         34.48         2.09 o
   1   1   2       2012.64       2039.23        11.24 o
   2   1   2        183.93        183.64         4.19 o
   3   1   2          5.55          4.55         1.00 o
   4   1   2         50.63         43.97         5.60 o
   5   1   2        192.30        188.63        12.77 o
   6   1   2          6.38          5.16         1.35 o
  -7   2   2          4.87          4.28         0.86 o
  -6   2   2        138.66        130.41        10.56 o
  -5   2   2          5.79          7.67         2.57 o
  -4   2   2       1168.13       1219.46        74.14 o
  -3   2   2          6.26          4.93         0.92 o
  -2   2   2        649.78        631.00         8.37 o
  -1   2   2       5901.37       5740.13        22.26 o
   0   2   2      11865.44      11529.83       124.46 o
   1   2   2          3.87          2.65         0.51 o
   2   2   2        934.73        937.12        10.25 o
   3   2   2        102.28        105.65         5.38 o
   4   2   2          0.42          0.69         1.03 o
   5   2   2        164.44        156.05         8.16 o
   6   2   2        124.33        118.92         6.34 o
  -7   3   2         30.62         35.10         2.45 o
  -6   3   2         61.08         57.44         4.89 o
  -5   3   2         41.64         28.97         4.92 o
  -4   3   2        832.73        819.34        23.22 o
  -3   3   2          4.77          6.13         1.78 o
  -2   3   2        557.95        532.53        14.12 o
  -1   3   2       3595.19       3638.20        22.47 o
   0   3   2       2009.35       1839.93        39.77 o
   1   3   2          9.80          7.24         0.57 o
   2   3   2        771.80        868.47        11.02 o
   3   3   2        105.56        110.11         6.51 o
   4   3   2          2.32          2.17         0.93 o
   5   3   2         21.43         17.90         2.70 o
   6   3   2          8.11          7.02         2.10 o
  -7   4   2         15.67         13.72         1.73 o
  -6   4   2          0.03          0.90         0.42 o
  -5   4   2        136.01        123.10         5.65 o
  -4   4   2         28.67         22.10         4.04 o
  -3   4   2        347.34        322.93        13.57 o
  -2   4   2         77.08         75.04         3.88 o
  -1   4   2       1133.73       1081.59        11.41 o
   0   4   2        159.59        162.78         4.67 o
   1   4   2        273.75        254.76         6.06 o
   2   4   2        868.57        961.89        12.23 o
   3   4   2         15.47         11.81         2.71 o
   4   4   2         65.31         56.43         3.80 o
   5   4   2          0.05          0.30         0.58 o
   6   4   2         17.90         19.88         3.54 o
  -7   5   2          4.43          6.69         1.59 o
  -6   5   2         17.53         16.33         1.96 o
  -5   5   2         11.91         12.79         1.53 o
  -4   5   2         73.12         74.58         7.58 o
  -3   5   2         36.34         39.44         4.95 o
  -2   5   2         64.11         58.09         3.00 o
  -1   5   2          3.77          7.13         0.96 o
   0   5   2         66.00         62.64         3.27 o
   1   5   2        658.36        661.22        11.73 o
   2   5   2        141.52        170.36         6.82 o
   3   5   2        209.98        239.16        13.17 o
   5   5   2         35.23         38.02         4.00 o
   6   5   2          2.95          4.16         1.52 o
  -6   6   2          2.96          3.00         0.67 o
  -5   6   2          2.43          2.27         0.79 o
  -4   6   2          3.03          3.27         1.07 o
  -3   6   2        144.23        138.09         6.81 o
  -2   6   2        318.29        308.50         9.51 o
  -1   6   2        840.55        825.64        32.43 o
   0   6   2        215.41        198.99        15.01 o
   1   6   2         22.00         17.46         2.07 o
   2   6   2        455.89        434.23        11.60 o
   3   6   2         82.72         83.86         7.97 o
   4   6   2          7.35          5.25         1.04 o
   5   6   2         44.44         39.16         3.92 o
   6   6   2          0.15         -0.10         0.46 o
  -6   7   2        119.94        129.40         5.97 o
  -5   7   2          3.60          2.84         0.81 o
  -4   7   2          1.60          1.60         0.43 o
  -3   7   2         41.15         33.39         3.44 o
  -2   7   2         61.75         64.02         4.41 o
  -1   7   2         26.42         24.38         2.49 o
   0   7   2         17.16         19.86         2.16 o
   1   7   2        123.58        128.76         6.02 o
   2   7   2         92.40         86.04         5.40 o
   3   7   2        107.88        103.79         5.27 o
   4   7   2          0.29          0.57         0.65 o
   5   7   2        162.31        152.12         7.16 o
   6   7   2          7.84          6.56         1.33 o
  -6   8   2        100.60        114.99         7.62 o
  -5   8   2          4.53          5.62         1.45 o
  -4   8   2         37.52         34.36         3.70 o
  -3   8   2          2.20          4.03         1.19 o
  -2   8   2         92.41         72.60         7.08 o
  -1   8   2         15.45         14.61         3.03 o
   0   8   2        156.01        152.60         9.26 o
   1   8   2        180.69        190.94        11.67 o
   2   8   2          0.00          8.38         2.43 o
   3   8   2         82.97         78.76         4.70 o
   4   8   2         63.07         60.99         4.98 o
   5   8   2          1.24          0.81         0.32 o
  -6   9   2         12.64         14.43         2.85 o
  -5   9   2         22.35         25.38         2.90 o
  -4   9   2         60.15         57.24         4.79 o
  -3   9   2        270.72        267.00        10.36 o
  -2   9   2          0.51          1.64         1.36 o
  -1   9   2          8.59          7.16         2.19 o
   0   9   2        142.85        125.34         8.86 o
   1   9   2        266.46        263.25        10.36 o
   2   9   2          1.69          0.03         0.68 o
   3   9   2        319.44        328.18        11.90 o
   4   9   2         12.63         12.64         3.06 o
   5   9   2         12.89         16.54         2.70 o
  -5  10   2         16.42         16.42         2.99 o
  -4  10   2        290.39        311.62        10.76 o
  -3  10   2         78.82         79.49         5.64 o
  -2  10   2         69.38         63.64         7.43 o
  -1  10   2         13.80          9.51         2.11 o
   0  10   2          7.03          4.76         1.15 o
   1  10   2        213.80        222.72         8.06 o
   2  10   2        252.17        252.01        10.37 o
   3  10   2          3.42          5.05         1.50 o
   4  10   2          0.08          0.06         0.13 o
  -5  11   2         26.60         29.18         3.42 o
  -4  11   2          1.15          1.04         0.85 o
  -3  11   2          2.15          1.94         1.48 o
  -2  11   2         90.06         87.66         6.35 o
  -1  11   2         90.41         88.40         6.41 o
   0  11   2         19.06         15.23         2.61 o
   1  11   2          6.15          4.96         1.41 o
   2  11   2        118.87        111.75         5.43 o
   3  11   2         16.87         16.00         3.29 o
   4  11   2          2.29          1.72         0.71 o
  -4  12   2          0.19          0.33         0.33 o
  -3  12   2          3.85          4.96         1.36 o
  -2  12   2         54.95         62.25         5.12 o
  -1  12   2         46.63         40.84         4.21 o
   0  12   2          0.09          0.30         0.43 o
   1  12   2          2.58          2.56         1.32 o
   2  12   2          4.11          4.69         1.83 o
   3  12   2          2.58          2.91         1.08 o
  -3  13   2         28.13         31.52         2.88 o
  -2  13   2         14.03         12.68         2.03 o
  -1  13   2          9.44          5.98         1.47 o
   0  13   2         41.15         44.03         3.93 o
   1  13   2         17.83         21.54         3.74 o
   2  13   2          5.66          6.19         1.73 o
  -2  14   2         74.00         77.80         3.97 o
  -1  14   2          0.08          0.01         0.23 o
   0  14   2          2.19          2.60         1.15 o
   1  14   2          0.56          0.13         0.48 o
  -1 -14   3          9.60          9.02         1.29 o
   0 -14   3          0.50          0.71         0.80 o
   1 -14   3          7.10          3.38         1.27 o
   2 -14   3          6.32          7.91         1.88 o
  -2 -13   3          1.39          1.10         0.63 o
  -1 -13   3         26.99         23.92         2.86 o
   0 -13   3         15.44         11.33         2.92 o
   1 -13   3          3.76          2.02         1.06 o
   2 -13   3         51.22         56.05         3.82 o
   3 -13   3         86.54         92.95         4.47 o
  -3 -12   3          0.53          1.86         0.90 o
  -2 -12   3          8.57          9.22         1.84 o
  -1 -12   3         21.09         20.91         2.99 o
   0 -12   3         18.48         17.96         2.77 o
   1 -12   3         36.37         38.36         5.87 o
   2 -12   3        198.71        209.86        13.15 o
   3 -12   3         16.57         14.47         3.19 o
   4 -12   3         23.17         25.04         2.34 o
  -4 -11   3         51.23         49.97         4.79 o
  -3 -11   3          4.07          3.67         1.15 o
  -2 -11   3          8.29          5.86         2.18 o
  -1 -11   3         17.18         13.11         2.40 o
   0 -11   3         81.99         70.98         5.74 o
   1 -11   3        233.76        204.71        14.00 o
   2 -11   3          2.06          3.37         1.95 o
   3 -11   3          1.33          2.06         1.32 o
   4 -11   3         21.92         23.59         3.91 o
  -4 -10   3          0.63          0.53         0.64 o
  -3 -10   3        119.95        120.35         6.99 o
  -2 -10   3         13.22         12.99         2.42 o
  -1 -10   3         34.62         37.44         3.39 o
   0 -10   3        163.04        147.20         8.13 o
   1 -10   3         73.90         76.49         8.29 o
   2 -10   3        434.63        420.55        19.64 o
   3 -10   3         97.04         93.88         9.09 o
   4 -10   3         13.20         11.75         1.95 o
   5 -10   3         37.65         38.20         2.90 o
  -5  -9   3         50.81         63.65         5.51 o
  -4  -9   3          6.61          6.07         1.48 o
  -3  -9   3          1.69          4.00         1.93 o
  -2  -9   3         26.52         23.88         2.62 o
  -1  -9   3         40.55         36.21         3.75 o
   0  -9   3         47.90         44.52         5.66 o
   1  -9   3         52.85         46.31         5.91 o
   2  -9   3        177.72        185.07        12.56 o
   3  -9   3        108.12        123.04         6.93 o
   4  -9   3          0.02          0.40         0.63 o
   5  -9   3          0.26          0.34         0.31 o
  -5  -8   3         41.42         39.98         3.61 o
  -4  -8   3         27.78         25.94         2.62 o
  -3  -8   3        195.25        207.26         7.58 o
  -2  -8   3        120.80        117.03         9.83 o
  -1  -8   3         56.32         39.68         5.11 o
   0  -8   3        104.09        103.94         8.32 o
   1  -8   3        192.16        181.16        11.00 o
   2  -8   3        142.93        131.31         9.65 o
   3  -8   3          2.62          3.72         1.77 o
   4  -8   3         11.90         13.92         3.45 o
   5  -8   3          1.19         -0.22         0.58 o
   6  -8   3          6.33          8.00         1.24 o
  -6  -7   3         16.18         18.75         3.06 o
  -5  -7   3          6.05          6.40         1.16 o
  -4  -7   3         63.74         64.48         3.61 o
  -3  -7   3        297.37        294.72        15.74 o
  -2  -7   3          0.80          1.97         1.42 o
  -1  -7   3        928.21        952.55        21.94 o
   0  -7   3          7.76         11.86         2.60 o
   1  -7   3        293.93        279.53        12.84 o
   2  -7   3         41.76         37.47         3.48 o
   3  -7   3         44.06         41.09         5.77 o
   4  -7   3         23.12         20.50         4.15 o
   5  -7   3          4.75          7.38         2.28 o
   6  -7   3          0.07          0.34         0.32 o
  -6  -6   3         31.94         33.77         4.60 o
  -5  -6   3          4.90          4.24         1.01 o
  -4  -6   3         91.73         89.32         4.90 o
  -3  -6   3        200.99        194.16        12.29 o
  -2  -6   3         15.49         17.14         2.23 o
  -1  -6   3       1045.98       1246.44        24.15 o
   0  -6   3       2154.55       2278.62        24.93 o
   1  -6   3        225.06        220.60         5.99 o
   2  -6   3         11.10         10.39         1.69 o
   3  -6   3        662.28        675.27        23.20 o
   4  -6   3         32.22         35.08         5.25 o
   5  -6   3         61.37         49.51         6.32 o
   6  -6   3          0.48          0.48         1.02 o
  -6  -5   3          9.70         12.75         2.92 o
  -5  -5   3         30.85         31.02         3.39 o
  -4  -5   3         38.17         41.76         4.06 o
  -3  -5   3         29.55         34.11         3.28 o
  -2  -5   3        119.11        129.01         6.63 o
  -1  -5   3        550.19        568.83        15.15 o
   0  -5   3         37.94         37.10         2.58 o
   1  -5   3        614.55        637.55        21.49 o
   2  -5   3        579.35        622.83        50.99 o
   3  -5   3        111.87        133.22        12.15 o
   4  -5   3         55.70         59.56         4.76 o
   5  -5   3         46.47         36.46         4.06 o
   6  -5   3         20.03         19.06         2.40 o
  -7  -4   3          1.43          1.07         0.44 o
  -6  -4   3          0.60          0.22         0.13 o
  -5  -4   3          2.09          0.72         0.42 o
  -4  -4   3          1.43          2.07         0.64 o
  -3  -4   3        398.72        443.58        31.26 o
  -2  -4   3        213.89        236.06         7.32 o
  -1  -4   3       1933.46       1920.47        26.21 o
   0  -4   3         59.06         55.04         6.74 o
   1  -4   3          0.58          4.12         0.89 o
   2  -4   3       1142.34       1257.33        16.31 o
   3  -4   3        197.21        203.18        10.73 o
   4  -4   3         19.45         20.78         2.79 o
   5  -4   3        755.88        721.60        25.19 o
   6  -4   3         21.51         21.15         2.60 o
  -7  -3   3         38.43         41.19         4.10 o
  -6  -3   3         26.64         28.82         3.28 o
  -5  -3   3         48.78         44.04         4.35 o
  -4  -3   3          0.04          0.26         0.45 o
  -3  -3   3          3.74          3.42         0.88 o
  -2  -3   3          2.36          3.63         0.65 o
  -1  -3   3         91.91        100.87         2.66 o
   0  -3   3        467.48        412.70         7.26 o
   1  -3   3       1035.12       1128.13        69.28 o
   2  -3   3        791.59        855.01        12.12 o
   3  -3   3         70.00         77.27         4.68 o
   4  -3   3        676.42        655.19        20.25 o
   5  -3   3        383.68        378.19        13.17 o
   6  -3   3          0.09          0.08         0.52 o
  -7  -2   3         23.51         26.16         2.28 o
  -6  -2   3         19.82         17.86         2.63 o
  -5  -2   3        189.20        188.55        12.98 o
  -4  -2   3         13.12          8.37         1.64 o
  -3  -2   3         37.32         34.59         2.87 o
  -2  -2   3         29.72         37.57         2.52 o
  -1  -2   3       1227.86       1242.03        11.90 o
   0  -2   3        154.34        167.63         3.44 o
   1  -2   3        379.87        379.14        23.85 o
   2  -2   3        764.79        838.21        17.26 o
   3  -2   3        108.94        116.14         5.62 o
   4  -2   3         55.37         51.39         4.23 o
   5  -2   3          3.43          3.34         1.21 o
   6  -2   3         25.90         23.87         4.20 o
   7  -2   3          2.03          1.51         0.63 o
  -7  -1   3          3.10          2.21         0.69 o
  -6  -1   3        107.14        107.90         6.68 o
  -5  -1   3          0.63         -0.77         1.12 o
  -4  -1   3         62.63         56.16         6.17 o
  -3  -1   3         19.73         12.69         1.65 o
  -2  -1   3         41.25         43.09         2.53 o
  -1  -1   3       9537.34       9125.68        48.74 o
   0  -1   3        212.35        217.00         3.02 o
   1  -1   3        139.03        143.31         3.87 o
   2  -1   3         51.19         46.15         3.14 o
   3  -1   3          0.94          0.43         0.70 o
   4  -1   3        532.64        553.23        20.12 o
   5  -1   3          6.27          7.03         1.59 o
   6  -1   3         17.76         16.84         3.42 o
   7  -1   3          2.64          5.33         1.25 o
  -7   0   3         17.82         14.91         2.01 o
  -6   0   3         51.83         50.73         6.56 o
  -5   0   3         37.37         39.24         4.09 o
  -4   0   3          0.00          7.35         2.17 o
  -3   0   3       1039.33       1084.66        22.69 o
  -2   0   3        534.57        515.03        15.76 o
  -1   0   3       1298.31       1388.44        16.46 o
   0   0   3        748.16        722.63         5.47 o
   1   0   3       1943.78       1867.89        14.54 o
   2   0   3        412.23        449.09         7.50 o
   3   0   3         91.71        104.28         5.01 o
   4   0   3         28.27         29.64         4.69 o
   5   0   3         61.60         64.01         5.07 o
   6   0   3         20.87         18.71         2.47 o
  -7   1   3          0.89          0.33         0.70 o
  -6   1   3          5.97          6.00         2.20 o
  -5   1   3        109.64         92.78         8.92 o
  -4   1   3        196.31        195.35        11.36 o
  -3   1   3        201.64        207.30        14.34 o
  -2   1   3       4484.76       4387.22        36.74 o
  -1   1   3       7567.24       7502.45        38.20 o
   0   1   3       2513.66       2646.87        11.36 o
   1   1   3       1499.76       1444.72        12.11 o
   2   1   3          7.53          7.91         0.81 o
   3   1   3          0.31         -0.11         0.32 o
   4   1   3          0.63          1.85         1.24 o
   5   1   3         79.09         72.40         5.43 o
   6   1   3          0.06          0.06         0.46 o
  -7   2   3          3.55          4.06         0.89 o
  -6   2   3         22.90         23.99         4.47 o
  -5   2   3        121.62        112.85         9.84 o
  -4   2   3          0.08          1.72         0.80 o
  -3   2   3         34.49         36.54         2.94 o
  -2   2   3        114.91        144.04         4.09 o
  -1   2   3       7444.42       7018.82        34.46 o
   0   2   3      13094.87      12623.03        59.87 o
   1   2   3       2843.00       2919.07        11.93 o
   2   2   3         19.97         20.33         1.63 o
   3   2   3        108.08        120.30         5.82 o
   4   2   3        137.73        122.47         9.71 o
   5   2   3        102.74         92.20         8.97 o
   6   2   3         15.28         17.01         3.21 o
  -7   3   3          1.07          0.31         0.23 o
  -6   3   3          1.79          0.74         1.00 o
  -5   3   3        229.73        217.30        13.70 o
  -4   3   3          0.77          0.56         0.53 o
  -3   3   3          0.02          1.28         1.11 o
  -2   3   3        125.29        120.55         4.91 o
  -1   3   3       8970.72       8846.49        55.13 o
   0   3   3        173.29        156.49         4.00 o
   1   3   3       1516.49       1563.81        12.38 o
   2   3   3       1144.54       1280.61        13.76 o
   3   3   3        376.13        390.15        10.90 o
   4   3   3          4.28          3.47         1.48 o
   5   3   3         37.02         30.69         3.84 o
   6   3   3         44.91         45.79         5.30 o
  -7   4   3          0.15          0.21         0.28 o
  -6   4   3         19.17         20.52         2.23 o
  -5   4   3        269.43        241.03        12.02 o
  -4   4   3        373.49        348.69        22.26 o
  -3   4   3          2.65          1.71         0.82 o
  -2   4   3        266.71        245.87         7.43 o
  -1   4   3        626.66        643.95        18.97 o
   0   4   3          8.60         10.10         1.26 o
   1   4   3        211.98        209.29         4.81 o
   2   4   3       1030.56       1106.90        13.50 o
   3   4   3         24.74         37.52         3.44 o
   4   4   3         14.28         10.03         1.31 o
   5   4   3        143.11        120.20         7.02 o
   6   4   3          0.20          0.83         0.75 o
  -7   5   3          8.11          9.01         1.70 o
  -6   5   3        105.69        119.43         5.23 o
  -5   5   3         14.42         13.92         1.89 o
  -4   5   3        141.37        135.17         7.08 o
  -3   5   3          8.86          6.78         2.10 o
  -2   5   3        394.64        380.14        13.80 o
  -1   5   3        840.48        831.03        35.12 o
   0   5   3         89.88         99.55         4.30 o
   1   5   3        570.43        608.31        11.68 o
   2   5   3         39.44         51.90         4.50 o
   3   5   3         52.42         65.66         6.72 o
   4   5   3          5.92          5.35         1.02 o
   5   5   3         18.29         14.54         2.37 o
   6   5   3          0.19         -0.62         0.62 o
  -6   6   3          4.93          4.78         0.94 o
  -5   6   3         93.19         89.37         4.85 o
  -4   6   3         12.80         11.67         2.06 o
  -3   6   3          0.99          3.07         1.64 o
  -2   6   3         40.86         44.29         3.50 o
  -1   6   3         96.55        113.26         5.25 o
   0   6   3        142.11        150.48         5.79 o
   1   6   3          6.74          4.91         1.14 o
   2   6   3         50.12         48.35         3.94 o
   3   6   3         59.20         63.33         6.88 o
   4   6   3        469.92        415.49        10.75 o
   5   6   3         16.10         15.14         2.36 o
   6   6   3          7.18         10.73         2.02 o
  -6   7   3         27.91         31.69         2.90 o
  -5   7   3        107.17        109.79         5.21 o
  -4   7   3         56.21         49.37         4.34 o
  -3   7   3        118.38        113.84         9.07 o
  -2   7   3         18.96         13.22         2.03 o
  -1   7   3         78.55         66.59         4.32 o
   0   7   3         40.17         36.29         3.06 o
   1   7   3         12.88         12.94         1.96 o
   2   7   3         27.37         27.57         3.08 o
   3   7   3          0.19          1.20         0.55 o
   4   7   3         56.29         53.02         3.78 o
   5   7   3         31.29         34.63         3.28 o
  -6   8   3        224.85        259.58         7.64 o
  -5   8   3         99.68        112.45         6.38 o
  -4   8   3        278.13        280.55        10.75 o
  -3   8   3         33.84         33.27         2.87 o
  -2   8   3          1.66          1.06         0.94 o
  -1   8   3         21.42         24.70         2.80 o
   0   8   3          0.02          0.16         0.61 o
   1   8   3        170.18        160.77         7.40 o
   2   8   3        220.40        212.03         7.55 o
   3   8   3         12.45         10.72         2.06 o
   4   8   3         19.93         18.51         2.69 o
   5   8   3          2.30          2.60         0.80 o
  -5   9   3          3.07          2.47         0.77 o
  -4   9   3         48.36         47.87         4.29 o
  -3   9   3         60.92         57.84         4.76 o
  -2   9   3         16.76         15.48         3.46 o
  -1   9   3        166.50        158.73        10.56 o
   0   9   3        150.28        161.91        11.11 o
   1   9   3        160.14        146.36         5.38 o
   2   9   3         93.58         97.41         5.23 o
   3   9   3         12.40         11.35         2.19 o
   4   9   3          4.19          6.08         1.94 o
   5   9   3         13.04         14.01         2.27 o
  -5  10   3         26.59         27.42         2.66 o
  -4  10   3         18.61         19.55         2.62 o
  -3  10   3        201.23        204.72        14.40 o
  -2  10   3          3.20          3.01         1.68 o
  -1  10   3        213.41        225.90        10.00 o
   0  10   3        152.90        146.93         6.44 o
   1  10   3         53.20         50.32         3.79 o
   2  10   3         45.93         47.61         3.70 o
   3  10   3          0.26         -0.17         0.52 o
   4  10   3          7.26          9.19         2.15 o
  -5  11   3          1.43          2.19         0.94 o
  -4  11   3         21.61         23.05         3.70 o
  -3  11   3         85.43         91.60         4.76 o
  -2  11   3          0.71          0.61         1.81 o
  -1  11   3          0.26          0.74         0.46 o
   0  11   3         18.96         19.02         2.87 o
   1  11   3        155.90        163.61         8.39 o
   2  11   3        335.56        359.01         9.63 o
   3  11   3        220.02        224.60         8.37 o
   4  11   3          0.81          0.89         0.47 o
  -4  12   3          6.64          6.47         1.20 o
  -3  12   3          0.00          0.48         1.02 o
  -2  12   3          0.01         -0.10         0.73 o
  -1  12   3          2.16          3.45         1.15 o
   0  12   3          1.03          3.09         0.98 o
   1  12   3         14.60         19.58         3.88 o
   2  12   3         31.34         33.27         3.08 o
   3  12   3         30.42         38.65         4.12 o
  -3  13   3         17.50         18.46         3.15 o
  -2  13   3         25.01         23.00         2.58 o
  -1  13   3         34.66         37.96         3.52 o
   0  13   3          0.66          1.35         0.91 o
   1  13   3         10.89         11.52         1.84 o
   2  13   3          2.96          2.00         0.90 o
  -2  14   3         19.86         26.38         3.33 o
  -1  14   3          6.41          5.17         1.56 o
   0  14   3          3.72          3.54         1.23 o
   1  14   3          0.27         -0.08         0.12 o
  -1 -14   4          8.56          7.90         1.70 o
   0 -14   4          1.21          0.82         0.53 o
   1 -14   4          0.75          0.43         0.50 o
   2 -14   4          0.70          1.82         0.82 o
  -3 -13   4         10.11          9.81         1.75 o
  -2 -13   4         16.94         20.92         3.42 o
  -1 -13   4          8.62         10.97         2.71 o
   0 -13   4          7.17          4.84         1.24 o
   1 -13   4          2.44          0.44         0.56 o
   2 -13   4         11.93         13.79         1.83 o
   3 -13   4          8.69          9.21         1.32 o
  -3 -12   4         37.47         44.46         5.20 o
  -2 -12   4         46.79         52.10         6.40 o
  -1 -12   4         99.56        101.04         6.55 o
   0 -12   4          6.00          6.25         1.60 o
   1 -12   4        103.43        106.58         9.52 o
   2 -12   4          9.03          7.97         1.58 o
   3 -12   4          3.41          3.83         1.58 o
   4 -12   4          0.05          0.92         0.43 o
  -4 -11   4          0.91          1.49         1.10 o
  -3 -11   4         12.08         12.11         3.10 o
  -2 -11   4         51.07         41.37         6.14 o
  -1 -11   4         70.91         81.59         6.21 o
   0 -11   4          0.99          1.83         0.96 o
   1 -11   4         11.01         12.22         1.83 o
   2 -11   4          7.73          8.07         2.72 o
   3 -11   4         11.42         10.73         2.83 o
   4 -11   4          0.40          1.30         0.92 o
  -5 -10   4          0.32          0.03         0.13 o
  -4 -10   4        121.31        117.55         8.84 o
  -3 -10   4         65.72         75.53         8.19 o
  -2 -10   4         23.37         19.66         3.00 o
  -1 -10   4          3.50          4.42         1.17 o
   0 -10   4        380.09        364.29        13.06 o
   1 -10   4        801.62        811.46        19.17 o
   2 -10   4        544.34        501.07        21.29 o
   3 -10   4         12.43         13.14         3.26 o
   4 -10   4          8.53         11.86         1.90 o
   5 -10   4          0.07          0.14         0.31 o
  -5  -9   4          5.14          6.74         1.90 o
  -4  -9   4         21.68         18.71         2.71 o
  -3  -9   4         31.35         28.94         5.08 o
  -2  -9   4         15.58         14.01         1.97 o
  -1  -9   4        112.83        104.38         4.66 o
   0  -9   4         13.82         16.57         3.91 o
   1  -9   4          1.71          2.91         1.32 o
   2  -9   4        319.93        327.27        16.69 o
   3  -9   4        107.56        107.99         6.55 o
   4  -9   4         22.86         22.24         2.89 o
   5  -9   4         10.52         13.21         1.87 o
  -5  -8   4         12.49         13.36         2.12 o
  -4  -8   4         39.00         36.86         3.91 o
  -3  -8   4        120.48        124.20         8.07 o
  -2  -8   4        106.04        111.20         9.56 o
  -1  -8   4         91.58         92.70         4.66 o
   0  -8   4        109.71        101.10         8.47 o
   1  -8   4         18.71         15.68         3.31 o
   2  -8   4        184.37        181.00        11.54 o
   3  -8   4        102.38        209.11        23.74 o
   4  -8   4          4.04          5.30         1.49 o
   5  -8   4         21.50         22.73         2.68 o
   6  -8   4          2.23          3.30         0.95 o
  -6  -7   4          0.16          0.36         0.43 o
  -5  -7   4          1.31          0.90         0.29 o
  -4  -7   4          1.29          0.53         0.66 o
  -3  -7   4         47.59         46.42         6.15 o
  -2  -7   4         10.64         11.52         1.55 o
  -1  -7   4        219.43        214.06        15.44 o
   0  -7   4        154.71        144.48         9.57 o
   1  -7   4        311.35        299.98         9.70 o
   2  -7   4        103.13        103.05         5.92 o
   3  -7   4        314.87        295.84        10.91 o
   4  -7   4          1.52          3.64         1.50 o
   5  -7   4          4.01          3.76         1.86 o
   6  -7   4          1.25          2.12         0.54 o
  -6  -6   4          0.71          0.00         0.60 o
  -5  -6   4          4.07          3.52         1.70 o
  -4  -6   4          1.70          1.24         1.61 o
  -3  -6   4        100.26         99.19         7.13 o
  -2  -6   4         78.63         85.32         5.04 o
  -1  -6   4        450.84        502.21        16.18 o
   0  -6   4        355.15        374.55         9.32 o
   1  -6   4        426.87        403.96        10.62 o
   2  -6   4         82.76         62.09         6.73 o
   3  -6   4         15.39         16.38         3.74 o
   4  -6   4          6.56          6.11         2.16 o
   5  -6   4          0.16          0.04         0.50 o
   6  -6   4         21.44         19.87         1.78 o
  -6  -5   4        235.19        251.63        13.58 o
  -5  -5   4         52.50         56.19         4.86 o
  -4  -5   4        952.60        923.89        14.79 o
  -3  -5   4         28.47         27.74         3.02 o
  -2  -5   4        115.82        111.07         5.46 o
  -1  -5   4        561.11        631.21        17.03 o
   0  -5   4        228.40        250.00         7.11 o
   1  -5   4         29.90         27.51         2.56 o
   2  -5   4        580.04        608.75        12.75 o
   3  -5   4         45.27         62.85         6.52 o
   4  -5   4         12.05          9.68         1.85 o
   5  -5   4         51.76         51.12         6.33 o
   6  -5   4          3.45          3.23         0.94 o
  -7  -4   4         20.36         20.48         2.69 o
  -6  -4   4        151.20        152.65         7.39 o
  -5  -4   4        473.02        464.46        14.28 o
  -4  -4   4        221.89        230.36        12.57 o
  -3  -4   4          3.58          2.45         0.77 o
  -2  -4   4        464.36        516.85        32.00 o
  -1  -4   4         71.05         95.94         3.84 o
   0  -4   4       1685.28       1696.85        45.68 o
   1  -4   4          0.34          0.44         1.31 o
   2  -4   4        152.28        169.23         6.19 o
   3  -4   4         48.26         47.64         4.02 o
   4  -4   4         72.91         78.39         4.55 o
   5  -4   4         15.46         19.47         3.12 o
   6  -4   4         34.87         41.85         3.45 o
  -7  -3   4        119.84        124.72         7.05 o
  -6  -3   4         83.67         87.49         5.90 o
  -5  -3   4        195.32        181.83         9.00 o
  -4  -3   4        220.56        228.33        10.56 o
  -3  -3   4        154.71        167.46         6.75 o
  -2  -3   4        634.66        647.13        11.52 o
  -1  -3   4       3087.67       3484.92        23.59 o
   0  -3   4        177.68        194.63        20.48 o
   1  -3   4         29.68         51.79         8.45 o
   2  -3   4        275.63        332.56        13.18 o
   3  -3   4        203.14        227.85         8.53 o
   4  -3   4         18.88         21.97         4.00 o
   5  -3   4        361.35        334.19        17.06 o
   6  -3   4          2.35          2.55         0.89 o
  -7  -2   4          4.94          5.05         1.01 o
  -6  -2   4         59.24         55.16         4.78 o
  -5  -2   4        155.06        140.89        11.31 o
  -4  -2   4          0.13         -0.05         0.22 o
  -3  -2   4        162.64        154.02         6.22 o
  -2  -2   4       1081.77       1236.17        14.76 o
  -1  -2   4       2475.16       2327.33        15.69 o
   0  -2   4         22.02         17.68         1.54 o
   1  -2   4         82.52         85.82         6.96 o
   2  -2   4        160.25        168.11         8.85 o
   3  -2   4        540.32        577.67        13.21 o
   4  -2   4        134.54        141.97        10.37 o
   5  -2   4          1.93          1.54         1.49 o
   6  -2   4          6.32          9.49         2.68 o
  -7  -1   4          0.16          0.34         0.59 o
  -6  -1   4          4.00          5.12         1.43 o
  -5  -1   4         41.33         45.35         6.41 o
  -4  -1   4        107.60        133.21         9.70 o
  -3  -1   4        610.02        634.62        34.62 o
  -2  -1   4        157.89        143.23        10.45 o
  -1  -1   4       8437.84       8323.29        35.64 o
   0  -1   4        154.12        129.33         3.30 o
   1  -1   4          8.32          6.98         0.94 o
   2  -1   4        228.04        249.71        10.30 o
   3  -1   4       1044.28       1120.10        25.49 o
   4  -1   4        188.98        179.53        11.75 o
   5  -1   4          0.20          1.09         1.11 o
   6  -1   4         38.35         41.45         5.14 o
  -7   0   4         42.66         44.59         3.50 o
  -6   0   4         11.84         10.64         3.09 o
  -5   0   4         81.27         78.99         8.43 o
  -4   0   4         14.08         11.61         2.78 o
  -3   0   4        122.32        161.24         9.15 o
  -2   0   4       2499.03       2581.88        18.68 o
  -1   0   4         79.01         88.45         3.03 o
   0   0   4        751.21        803.19         7.64 o
   1   0   4         59.94         63.10         2.94 o
   2   0   4        656.99        675.48        17.94 o
   3   0   4        415.69        464.40        16.94 o
   4   0   4        199.34        201.46        12.61 o
   5   0   4         61.55         58.38         4.80 o
   6   0   4          3.78          3.59         0.82 o
  -7   1   4          0.87          0.94         0.32 o
  -6   1   4          2.51          1.40         1.09 o
  -5   1   4          2.00          0.77         0.52 o
  -4   1   4         69.65         67.31         6.77 o
  -3   1   4          0.42         -0.14         0.17 o
  -2   1   4        176.41        203.31         8.24 o
  -1   1   4       7163.81       7269.52        26.84 o
   0   1   4       1789.02       1887.11        11.43 o
   1   1   4       1097.85       1075.72        10.66 o
   2   1   4         40.84         57.91         2.37 o
   3   1   4        320.60        318.84        13.93 o
   4   1   4        439.38        422.48        18.28 o
   5   1   4          0.05          0.10         0.53 o
   6   1   4          0.50          1.31         0.91 o
  -7   2   4         26.12         26.58         2.05 o
  -6   2   4          9.27         12.27         3.24 o
  -5   2   4         46.87         47.72         6.38 o
  -4   2   4         20.48         17.29         3.42 o
  -3   2   4         30.95         24.10         3.49 o
  -2   2   4         25.52         36.63         2.68 o
  -1   2   4        596.58        592.96         7.40 o
   0   2   4        337.90        366.85         8.25 o
   1   2   4          8.18         11.38         0.86 o
   2   2   4         18.39         20.00         1.70 o
   3   2   4          0.53          0.62         0.48 o
   4   2   4          0.02          0.74         0.59 o
   5   2   4        111.51        106.63         9.57 o
   6   2   4         11.78         12.59         2.68 o
  -7   3   4         75.21         89.58         4.60 o
  -6   3   4          0.04          0.53         1.07 o
  -5   3   4         66.34         63.54         4.95 o
  -4   3   4          4.03          4.07         1.36 o
  -3   3   4          9.17          9.17         2.04 o
  -2   3   4          5.17          5.98         1.07 o
  -1   3   4        856.97        852.19        17.53 o
   0   3   4        375.14        421.39        12.05 o
   1   3   4        267.72        303.29         7.11 o
   2   3   4          0.06          0.90         0.59 o
   3   3   4        243.22        261.60        10.18 o
   4   3   4         97.30         79.27         5.53 o
   5   3   4          2.52          2.37         1.66 o
   6   3   4         19.42         13.77         3.76 o
  -7   4   4         37.21         39.65         2.78 o
  -6   4   4          4.62          4.33         0.96 o
  -5   4   4         89.60         90.87         6.02 o
  -4   4   4        538.90        507.92        18.68 o
  -3   4   4         53.47         50.48         5.12 o
  -2   4   4        493.98        521.12        28.80 o
  -1   4   4        356.71        373.73        12.61 o
   0   4   4         17.76         19.35         2.85 o
   1   4   4        741.66        834.71        38.53 o
   2   4   4         98.58        100.40         4.12 o
   3   4   4          3.92          1.69         0.77 o
   4   4   4         51.57         43.65         3.37 o
   5   4   4        214.29        197.05         8.79 o
   6   4   4          0.22          0.45         0.71 o
  -6   5   4          4.30          3.35         0.80 o
  -5   5   4        190.43        187.46         7.71 o
  -4   5   4        357.58        340.38        11.12 o
  -3   5   4          0.01          2.27         1.85 o
  -2   5   4        426.31        421.38        15.31 o
  -1   5   4        169.68        153.22         8.66 o
   0   5   4        213.67        245.80        10.82 o
   1   5   4          1.14          1.36         0.59 o
   2   5   4        680.30        750.27        23.38 o
   3   5   4         32.82         29.80         4.57 o
   4   5   4         11.31         12.02         1.51 o
   5   5   4         15.77          9.73         1.80 o
   6   5   4          5.04          6.19         1.60 o
  -6   6   4          7.72          8.74         1.27 o
  -5   6   4         20.18         17.10         2.51 o
  -4   6   4        411.59        372.08        16.94 o
  -3   6   4          6.36          1.68         0.53 o
  -2   6   4          2.36          1.26         0.55 o
  -1   6   4        290.38        297.56        12.86 o
   0   6   4          9.37          8.94         2.22 o
   1   6   4          0.12          0.42         0.21 o
   2   6   4        427.83        452.15        15.77 o
   3   6   4          5.56          5.78         0.96 o
   4   6   4          1.68          2.32         0.72 o
   5   6   4         17.21         13.08         1.98 o
  -6   7   4         23.41         25.89         3.69 o
  -5   7   4          9.61          9.36         2.65 o
  -4   7   4         15.08         20.43         3.97 o
  -3   7   4         23.44         20.97         3.72 o
  -2   7   4        438.14        428.18        17.29 o
  -1   7   4         88.30         91.71         7.64 o
   0   7   4         90.54         94.07         7.66 o
   1   7   4          3.49          2.36         1.02 o
   2   7   4         94.90         97.97         8.57 o
   3   7   4         14.51         13.83         2.37 o
   4   7   4          2.86          2.06         0.67 o
   5   7   4         19.01         22.74         2.44 o
  -6   8   4         31.55         35.80         3.98 o
  -5   8   4          0.64         -0.86         0.98 o
  -4   8   4         61.54         55.40         6.64 o
  -3   8   4         54.32         52.65         6.13 o
  -2   8   4         11.81         10.53         2.67 o
  -1   8   4        247.72        258.30        13.52 o
   0   8   4         12.62         12.44         2.86 o
   1   8   4         90.41         89.78         8.06 o
   2   8   4         36.81         34.70         3.11 o
   3   8   4          7.23          5.63         1.55 o
   4   8   4         38.30         32.41         3.44 o
   5   8   4         38.48         41.28         4.18 o
  -5   9   4         18.01         20.47         3.52 o
  -4   9   4          4.04          4.92         1.27 o
  -3   9   4          4.24          2.47         0.90 o
  -2   9   4          2.61          1.64         0.67 o
  -1   9   4          1.40          0.60         0.55 o
   0   9   4         56.75         56.51         5.42 o
   1   9   4        125.68        116.85         5.78 o
   2   9   4         39.90         41.53         3.45 o
   3   9   4         21.69         24.65         3.19 o
   4   9   4          0.11         -0.14         0.19 o
  -5  10   4          7.17          7.65         2.03 o
  -4  10   4         45.16         45.22         5.37 o
  -3  10   4          5.23          7.70         2.28 o
  -2  10   4         37.49         39.28         4.09 o
  -1  10   4        197.72        188.72         9.10 o
   0  10   4         20.53         17.88         2.82 o
   1  10   4        193.16        191.74         9.12 o
   2  10   4         65.94         76.51         4.61 o
   3  10   4         54.84         56.38         4.44 o
   4  10   4          7.51          9.69         2.02 o
  -5  11   4          4.59          5.51         1.48 o
  -4  11   4          0.00         -0.43         0.43 o
  -3  11   4          5.09          4.97         1.25 o
  -2  11   4         21.77         19.28         4.26 o
  -1  11   4        139.85        138.01         7.70 o
   0  11   4         13.85         13.66         2.43 o
   1  11   4          0.72          0.15         0.49 o
   2  11   4        110.50        126.62         5.56 o
   3  11   4        117.83        116.12         5.67 o
  -4  12   4         21.67         22.16         3.31 o
  -3  12   4        120.49        135.17         9.76 o
  -2  12   4         74.68         80.12         8.03 o
  -1  12   4         22.86         23.52         4.52 o
   0  12   4         13.88         12.92         3.20 o
   1  12   4         49.46         57.80         4.51 o
   2  12   4         97.36        105.60         5.26 o
   3  12   4         17.90         22.33         2.74 o
  -3  13   4         48.75         59.14         5.41 o
  -2  13   4         49.66         46.91         5.41 o
  -1  13   4          1.67          0.32         0.23 o
   0  13   4          0.93          1.92         0.98 o
   1  13   4          9.24          9.41         1.52 o
   2  13   4          0.02          0.20         0.33 o
  -2  14   4         20.48         24.41         2.98 o
  -1  14   4          0.08          1.07         0.74 o
   0  14   4         13.23         16.11         2.59 o
  -1 -14   5          1.41          0.63         0.29 o
   1 -14   5         27.98         28.87         3.25 o
  -2 -13   5          8.62         10.05         2.23 o
  -1 -13   5          7.58         10.27         2.55 o
   0 -13   5         18.66         17.54         2.33 o
   1 -13   5         15.23         18.42         3.43 o
   2 -13   5          1.02          2.06         0.63 o
   3 -13   5          0.00          0.53         0.48 o
  -3 -12   5         21.85         24.01         3.71 o
  -2 -12   5         11.53          8.56         2.58 o
  -1 -12   5         47.21         44.95         4.25 o
   0 -12   5         16.57         16.31         2.51 o
   1 -12   5         18.83         19.24         2.08 o
   2 -12   5          0.00         -0.08         0.27 o
   3 -12   5          6.61          7.43         1.38 o
  -4 -11   5          2.05          2.75         1.27 o
  -3 -11   5         45.34         50.49         6.19 o
  -2 -11   5         29.14         24.29         4.65 o
  -1 -11   5         10.24          4.56         1.44 o
   0 -11   5         31.15         29.45         3.69 o
   1 -11   5        149.17        157.91         6.51 o
   2 -11   5         65.64         73.85         5.31 o
   3 -11   5          1.77          2.00         0.78 o
   4 -11   5          0.20          0.78         0.46 o
  -5 -10   5          2.17          2.03         0.81 o
  -4 -10   5          0.28          0.81         0.75 o
  -3 -10   5         16.42         19.50         4.17 o
  -2 -10   5         23.91         18.72         4.36 o
  -1 -10   5          4.20          3.95         0.94 o
   0 -10   5          1.26          1.30         0.36 o
   1 -10   5        655.80        681.88        13.91 o
   2 -10   5         77.03         75.70         8.15 o
   3 -10   5         30.22         32.03         3.30 o
   4 -10   5         51.01         54.80         3.92 o
  -5  -9   5          1.02          0.38         0.54 o
  -4  -9   5         86.41         81.26         5.62 o
  -3  -9   5         19.49         21.91         4.41 o
  -2  -9   5         11.25         10.30         1.70 o
  -1  -9   5          0.24          0.56         0.48 o
   0  -9   5        263.86        258.97        14.33 o
   1  -9   5        173.91        158.68        11.37 o
   2  -9   5        155.42        166.37        11.79 o
   3  -9   5         77.96         70.44         5.24 o
   4  -9   5         51.18         48.01         4.11 o
   5  -9   5         50.09         51.24         2.65 o
  -5  -8   5         47.01         47.93         4.03 o
  -4  -8   5        158.22        155.47        11.95 o
  -3  -8   5        136.96        136.13         7.74 o
  -2  -8   5         32.30         31.13         2.43 o
  -1  -8   5          8.49          8.63         1.39 o
   0  -8   5         69.38         65.38         6.93 o
   1  -8   5         67.48         61.18         6.76 o
   2  -8   5        718.06        686.52        12.92 o
   3  -8   5          6.81          5.06         1.45 o
   4  -8   5        114.67        109.52         6.45 o
   5  -8   5          7.85          8.51         1.59 o
  -6  -7   5          1.04          0.61         0.52 o
  -5  -7   5          0.01          0.52         0.77 o
  -4  -7   5        164.33        167.50         8.36 o
  -3  -7   5          0.00         -0.20         0.20 o
  -2  -7   5        113.07        120.63         6.53 o
  -1  -7   5          0.24          0.04         0.25 o
   0  -7   5         12.62         14.58         3.18 o
   1  -7   5          6.86          8.39         1.70 o
   2  -7   5        364.99        336.27        20.64 o
   3  -7   5         85.50         82.10         5.65 o
   4  -7   5         80.67         84.01         5.77 o
   5  -7   5          0.19          0.45         0.34 o
   6  -7   5          6.06          5.51         1.29 o
  -6  -6   5          1.50          2.49         1.35 o
  -5  -6   5         62.62         58.72         6.96 o
  -4  -6   5          5.40          5.90         1.54 o
  -3  -6   5         41.75         42.24         3.91 o
  -2  -6   5        116.80        116.59         6.05 o
  -1  -6   5         65.73         68.93         6.33 o
   0  -6   5         12.71         13.21         1.87 o
   1  -6   5          6.84          8.33         4.50 o
   2  -6   5        547.27        562.04        37.18 o
   3  -6   5         59.14         57.95         3.82 o
   4  -6   5         32.22         35.98         3.80 o
   5  -6   5          2.39          1.62         0.67 o
   6  -6   5         59.85         71.04         3.01 o
  -6  -5   5         53.64         55.25         4.21 o
  -5  -5   5         44.07         46.21         4.42 o
  -4  -5   5        426.64        413.95        10.57 o
  -3  -5   5          1.19          1.35         1.03 o
  -2  -5   5        154.28        152.07         6.53 o
  -1  -5   5       1119.92       1205.64        25.45 o
   0  -5   5        179.88        179.58         6.47 o
   1  -5   5        102.03         90.70         4.95 o
   2  -5   5         49.88         46.48         3.69 o
   3  -5   5         68.22         64.48         6.89 o
   4  -5   5        178.97        166.87        11.29 o
   5  -5   5          5.50          8.33         1.75 o
   6  -5   5          0.61          0.49         0.32 o
  -6  -4   5          0.77         -1.06         1.06 o
  -5  -4   5        406.59        389.49        13.20 o
  -4  -4   5        593.14        587.57        18.11 o
  -3  -4   5        211.89        213.16         8.10 o
  -2  -4   5         48.62         84.41        12.10 o
  -1  -4   5       2146.79       2243.42        19.79 o
   0  -4   5        119.32        110.74         4.81 o
   1  -4   5        374.32        371.88        13.78 o
   2  -4   5         93.55        100.14         8.04 o
   3  -4   5         15.87         15.00         2.33 o
   4  -4   5          3.22          4.53         1.66 o
   5  -4   5          5.72         10.35         1.91 o
   6  -4   5          2.08          1.72         0.47 o
  -7  -3   5          4.24          3.90         0.79 o
  -6  -3   5          0.65         -0.56         1.21 o
  -5  -3   5         34.27         37.43         4.11 o
  -4  -3   5         17.38         18.11         2.47 o
  -3  -3   5         69.63         68.81         4.35 o
  -2  -3   5        811.11        886.86        10.93 o
  -1  -3   5       1029.16       1082.72        18.60 o
   0  -3   5         21.73         28.11         2.30 o
   1  -3   5        384.09        383.68        13.49 o
   2  -3   5        131.95        141.18         9.09 o
   3  -3   5         53.53         49.65         5.58 o
   4  -3   5          0.13          3.24         1.82 o
   5  -3   5          1.94          3.02         1.17 o
   6  -3   5          1.10          1.73         0.63 o
  -7  -2   5         48.24         52.36         3.21 o
  -6  -2   5         40.92         36.74         5.47 o
  -5  -2   5         76.63         80.87         8.70 o
  -4  -2   5          7.71          6.84         2.36 o
  -3  -2   5        166.69        184.58         7.74 o
  -2  -2   5        595.58        600.15        11.14 o
  -1  -2   5          8.18          5.37         1.09 o
   0  -2   5         14.90         13.83         1.50 o
   1  -2   5        653.78        652.89        16.76 o
   2  -2   5        101.38         94.89         7.10 o
   3  -2   5          1.29          5.87         3.80 o
   4  -2   5        108.34        101.53         8.72 o
   5  -2   5         21.05         22.77         4.32 o
   6  -2   5          5.37          4.71         1.08 o
  -7  -1   5          6.11          5.65         1.57 o
  -6  -1   5         36.86         36.64         5.73 o
  -5  -1   5         60.18         56.63         7.27 o
  -4  -1   5          4.66          6.97         2.24 o
  -3  -1   5          1.31          0.58         0.41 o
  -2  -1   5        680.92        665.51        16.78 o
  -1  -1   5        486.57        506.18         9.32 o
   0  -1   5          5.73          3.16         0.49 o
   1  -1   5         63.08         63.41         3.18 o
   2  -1   5        235.58        266.62        11.43 o
   3  -1   5        653.51        667.06        14.60 o
   4  -1   5        524.47        523.62        17.81 o
   5  -1   5         22.03         24.29         2.97 o
   6  -1   5          1.62          1.04         1.06 o
  -7   0   5          0.57         -0.36         0.60 o
  -6   0   5         12.74         10.38         3.05 o
  -5   0   5          3.33          3.47         1.73 o
  -4   0   5         23.61         22.59         4.07 o
  -3   0   5        222.91        226.03        11.31 o
  -2   0   5       1382.68       1509.56        24.55 o
  -1   0   5          0.88          1.54         0.72 o
   0   0   5       1444.87       1495.92        12.98 o
   1   0   5        399.46        404.12         8.27 o
   2   0   5        200.02        215.14        14.92 o
   3   0   5          4.94          6.10         1.94 o
   4   0   5        174.48        172.54         8.23 o
   5   0   5         11.21         12.38         3.09 o
   6   0   5         12.84         11.88         1.68 o
  -7   1   5         25.51         26.39         2.59 o
  -6   1   5         27.58         26.41         4.68 o
  -5   1   5        173.40        191.47        13.80 o
  -4   1   5          4.72          9.69         3.12 o
  -3   1   5        423.24        455.83        15.61 o
  -2   1   5         20.33         27.54         3.16 o
  -1   1   5        907.82        935.63        12.26 o
   0   1   5          0.58          0.67         0.21 o
   1   1   5        572.90        547.26         9.60 o
   2   1   5          1.17          0.84         0.18 o
   3   1   5        187.73        181.35        11.08 o
   4   1   5        427.14        425.42        18.45 o
   5   1   5         14.70         14.61         2.30 o
   6   1   5          3.36          2.47         1.13 o
  -7   2   5         13.09          9.41         1.51 o
  -6   2   5          4.67          6.23         2.25 o
  -5   2   5          2.08          1.04         0.47 o
  -4   2   5        187.76        181.50        11.33 o
  -3   2   5          4.05          3.10         1.07 o
  -2   2   5         27.77         28.37         2.36 o
  -1   2   5        190.78        172.28         4.74 o
   0   2   5        269.95        264.68         6.60 o
   1   2   5          0.02          2.10         0.49 o
   2   2   5         15.39         13.06         1.85 o
   3   2   5         16.47         16.30         3.34 o
   4   2   5          3.53          3.67         1.13 o
   5   2   5          4.87          3.35         1.59 o
   6   2   5          0.13          0.14         0.80 o
  -7   3   5         11.98         11.12         1.50 o
  -6   3   5          0.06         -0.18         0.65 o
  -5   3   5        488.08        462.29        13.67 o
  -4   3   5        153.48        149.22        10.22 o
  -3   3   5         86.51         85.12         6.67 o
  -2   3   5          0.20          0.51         0.23 o
  -1   3   5        255.86        270.31        10.59 o
   0   3   5         26.20         20.81         1.90 o
   1   3   5        612.76        641.08        11.04 o
   2   3   5          4.55          2.92         0.89 o
   3   3   5         30.59         37.44         5.07 o
   4   3   5         61.09         59.07         4.79 o
   5   3   5          4.99          5.81         2.04 o
   6   3   5         20.29         21.24         2.58 o
  -7   4   5         24.48         25.81         3.25 o
  -6   4   5         11.75         12.24         1.99 o
  -5   4   5          4.93          5.91         1.43 o
  -4   4   5         40.82         56.65        10.20 o
  -3   4   5        192.86        194.92         7.54 o
  -2   4   5        604.53        631.47        18.56 o
  -1   4   5       1445.00       1525.37        27.20 o
   0   4   5         24.10         17.94         2.89 o
   1   4   5       1600.46       1690.15        29.84 o
   2   4   5         65.15         71.37         6.82 o
   3   4   5         13.56         12.01         2.81 o
   4   4   5          4.02          3.12         0.98 o
   5   4   5         29.47         23.40         2.56 o
   6   4   5         12.94         16.23         2.52 o
  -6   5   5          5.91          4.87         1.15 o
  -5   5   5         39.95         43.35         4.13 o
  -4   5   5          8.10          6.87         2.22 o
  -3   5   5        612.85        589.98        20.52 o
  -2   5   5        369.86        348.10        14.67 o
  -1   5   5        990.12        962.54        22.97 o
   0   5   5        157.49        147.41         8.99 o
   1   5   5        330.79        310.28        13.51 o
   2   5   5          5.66          6.31         2.03 o
   3   5   5          0.73          0.80         0.43 o
   4   5   5          5.32          3.92         0.76 o
   5   5   5          3.12          2.04         0.92 o
   6   5   5          0.11          0.05         0.28 o
  -6   6   5         24.57         27.33         2.75 o
  -5   6   5          6.43          7.37         2.36 o
  -4   6   5        117.40        103.88         9.10 o
  -3   6   5        102.47         88.14         8.25 o
  -2   6   5        322.68        310.15        14.69 o
  -1   6   5         44.57         34.98         4.56 o
   0   6   5         17.47         14.01         2.94 o
   1   6   5        224.34        236.39        12.47 o
   2   6   5         41.16         38.93         5.48 o
   3   6   5         21.00         21.82         2.33 o
   4   6   5          0.32          0.43         0.44 o
   5   6   5          0.00          0.19         0.59 o
  -6   7   5          0.64          0.72         0.60 o
  -5   7   5         53.28         55.94         6.52 o
  -4   7   5        162.69        157.14        11.26 o
  -3   7   5         35.58         33.53         3.57 o
  -2   7   5         19.78         14.11         3.19 o
  -1   7   5         10.29          7.94         2.32 o
   0   7   5         30.18         26.05         4.17 o
   1   7   5          3.21          5.43         1.88 o
   2   7   5         30.82         32.99         2.46 o
   3   7   5          4.22          3.30         1.13 o
   4   7   5         18.70         17.84         2.01 o
   5   7   5          0.03         -0.11         0.51 o
  -6   8   5          0.54         -0.48         0.48 o
  -5   8   5         28.75         28.96         4.50 o
  -4   8   5        149.87        141.94        10.70 o
  -3   8   5          0.00          0.12         0.89 o
  -2   8   5          2.28          5.86         3.55 o
  -1   8   5         30.30         26.87         4.48 o
   0   8   5        314.61        276.11        14.23 o
   1   8   5          0.03         -0.10         0.25 o
   2   8   5          1.17          1.85         0.65 o
   3   8   5          4.44          5.12         1.43 o
   4   8   5         24.49         20.16         2.56 o
  -5   9   5         29.14         30.74         2.90 o
  -4   9   5          9.41         11.71         2.04 o
  -3   9   5         67.20         67.76         5.08 o
  -2   9   5         46.03         50.55         4.67 o
  -1   9   5          7.79          7.16         1.65 o
   0   9   5        327.43        303.00         9.20 o
   1   9   5         51.13         46.97         4.51 o
   2   9   5         17.83         21.10         2.44 o
   3   9   5         17.32         15.53         2.37 o
   4   9   5          3.19          4.00         1.41 o
  -5  10   5         29.63         34.01         2.89 o
  -4  10   5         62.94         56.43         4.14 o
  -3  10   5          2.18          3.56         0.99 o
  -2  10   5         70.30         68.19         5.47 o
  -1  10   5         56.96         54.60         4.97 o
   0  10   5         47.25         47.00         3.64 o
   1  10   5          0.01         -0.45         0.62 o
   2  10   5         12.49         11.06         1.70 o
   3  10   5         74.69         86.15         5.18 o
   4  10   5         10.84         11.93         1.97 o
  -4  11   5          6.69          8.70         1.49 o
  -3  11   5          2.15          1.32         0.51 o
  -2  11   5         23.47         24.93         3.25 o
  -1  11   5          0.70          0.30         0.62 o
   0  11   5          1.65          2.28         0.96 o
   1  11   5         44.27         41.96         3.24 o
   2  11   5          6.37          6.53         1.34 o
   3  11   5         21.75         26.43         2.47 o
  -4  12   5         26.88         28.46         3.50 o
  -3  12   5         47.36         52.35         5.76 o
  -2  12   5         22.89         20.15         2.51 o
  -1  12   5          1.65          2.08         0.86 o
   0  12   5          1.12          1.82         1.30 o
   1  12   5         10.79          9.22         1.31 o
   2  12   5         82.11         99.74         4.69 o
  -3  13   5          0.44          1.37         0.85 o
  -2  13   5         31.02         33.96         4.32 o
  -1  13   5          8.24          8.96         2.39 o
   0  13   5          0.24          0.41         1.00 o
   1  13   5          1.62          1.26         0.72 o
  -1  14   5         16.26         17.36         2.46 o
  -2 -13   6          4.92          2.88         1.14 o
  -1 -13   6          0.06          0.62         0.82 o
   0 -13   6          0.94          1.95         0.86 o
   1 -13   6          3.93          4.85         1.44 o
   2 -13   6          5.57          4.87         1.22 o
  -3 -12   6          1.18          1.54         0.56 o
  -2 -12   6          3.52          8.23         2.42 o
  -1 -12   6         48.50         39.87         5.66 o
   0 -12   6          6.19          4.64         1.26 o
   1 -12   6          0.14          0.55         0.50 o
   2 -12   6          8.06          8.71         1.55 o
   3 -12   6         13.46         15.84         2.59 o
  -4 -11   6         32.15         34.72         3.98 o
  -3 -11   6          2.95          4.03         1.66 o
  -2 -11   6         81.29         95.00         9.15 o
  -1 -11   6          0.04         -0.25         0.25 o
   0 -11   6          2.48          1.07         1.36 o
   1 -11   6         32.54         38.84         3.21 o
   2 -11   6         90.64         94.44         5.73 o
   3 -11   6         10.30         10.62         1.71 o
   4 -11   6         49.92         71.94         5.11 o
  -4 -10   6         14.38         16.53         3.13 o
  -3 -10   6        124.93        130.55        10.42 o
  -2 -10   6          3.70          3.06         1.52 o
  -1 -10   6          9.73          7.34         2.63 o
   0 -10   6         33.55         35.26         5.16 o
   1 -10   6         38.00         46.12         4.32 o
   2 -10   6        294.11        295.60        22.82 o
   3 -10   6          0.47          0.85         0.52 o
   4 -10   6         10.47          7.86         1.11 o
  -5  -9   6         69.22         82.00         6.37 o
  -4  -9   6         15.66         17.27         2.46 o
  -3  -9   6          2.43          4.61         1.93 o
  -2  -9   6         25.50         20.74         4.41 o
  -1  -9   6          0.29          0.59         1.14 o
   0  -9   6          0.55          0.46         0.35 o
   1  -9   6       1416.78       1548.43        34.46 o
   2  -9   6         40.55         42.27         5.41 o
   3  -9   6         57.92         60.98         4.75 o
   4  -9   6          7.85          5.71         1.03 o
   5  -9   6         13.40         12.44         2.11 o
  -5  -8   6        124.61        135.03        10.01 o
  -4  -8   6          0.32          0.23         0.40 o
  -3  -8   6         12.08          7.47         2.49 o
  -2  -8   6          0.53          1.36         0.54 o
  -1  -8   6          1.78          0.87         0.60 o
   0  -8   6         68.72         65.90         7.15 o
   1  -8   6        343.40        314.62        15.54 o
   2  -8   6        119.34        106.13         8.83 o
   3  -8   6          1.29          0.57         0.59 o
   4  -8   6        132.20        131.39         5.47 o
   5  -8   6          8.37          9.52         2.19 o
  -6  -7   6          5.54          7.41         1.93 o
  -5  -7   6         17.19         14.26         3.31 o
  -4  -7   6          7.35          7.40         2.55 o
  -3  -7   6        171.01        167.34        11.87 o
  -2  -7   6         17.77         20.16         4.75 o
  -1  -7   6        186.03        186.45         7.95 o
   0  -7   6          0.00         -0.12         0.53 o
   1  -7   6         32.88         31.92         3.41 o
   2  -7   6        290.60        274.78        10.32 o
   3  -7   6         31.48         27.59         4.69 o
   4  -7   6         52.31         42.14         3.93 o
   5  -7   6          0.31          0.69         0.20 o
  -6  -6   6          0.60          0.00         0.10 o
  -5  -6   6         29.78         28.65         3.35 o
  -4  -6   6         87.14         82.39         6.02 o
  -3  -6   6        201.60        204.18        12.43 o
  -2  -6   6        144.31        145.75         9.99 o
  -1  -6   6         57.06         59.21         4.26 o
   0  -6   6         24.74         26.15         2.76 o
   1  -6   6         73.40         78.59         6.90 o
   2  -6   6         32.66         26.17         4.65 o
   3  -6   6         70.60         53.64         6.49 o
   4  -6   6         29.30         26.94         4.70 o
   5  -6   6          1.57          1.33         0.76 o
   6  -6   6          7.54         10.86         1.83 o
  -6  -5   6          0.86          1.17         0.83 o
  -5  -5   6          7.28          4.70         1.41 o
  -4  -5   6        656.25        641.31        16.84 o
  -3  -5   6         71.62         81.86         7.76 o
  -2  -5   6          6.55          6.96         2.07 o
  -1  -5   6          8.79         10.43         2.44 o
   0  -5   6          1.31          2.71         1.23 o
   1  -5   6        808.26        732.55        21.74 o
   2  -5   6          3.44          3.91         1.78 o
   3  -5   6        168.29        164.93         6.91 o
   4  -5   6         29.26         20.04         4.03 o
   5  -5   6          0.06          0.15         0.50 o
   6  -5   6          2.74          3.21         0.71 o
  -6  -4   6         26.71         29.27         4.47 o
  -5  -4   6         29.06         27.03         3.49 o
  -4  -4   6        106.67        113.00         7.42 o
  -3  -4   6          0.58          1.53         1.07 o
  -2  -4   6          8.42          9.93         1.57 o
  -1  -4   6        214.07        218.94         6.19 o
   0  -4   6          5.38         11.60         1.68 o
   1  -4   6        514.35        479.94        16.55 o
   2  -4   6        323.16        342.46        15.79 o
   3  -4   6          1.35          1.06         0.61 o
   4  -4   6         11.50         11.76         3.12 o
   5  -4   6          0.61          1.46         1.21 o
   6  -4   6         26.12         33.42         2.50 o
  -6  -3   6         37.81         31.77         3.47 o
  -5  -3   6          7.48          4.74         1.38 o
  -4  -3   6         35.60         37.74         5.40 o
  -3  -3   6         25.55         36.30         4.84 o
  -2  -3   6          3.77          2.11         0.65 o
  -1  -3   6        711.07        744.33        12.88 o
   0  -3   6        281.26        296.05        16.32 o
   1  -3   6        882.14        948.15        22.80 o
   2  -3   6        918.24       1081.09        27.08 o
   3  -3   6         36.65         44.08         4.09 o
   4  -3   6         21.42         16.51         3.47 o
   5  -3   6          0.03          0.84         0.48 o
   6  -3   6         22.27         31.16         3.82 o
  -7  -2   6         27.09         28.32         3.38 o
  -6  -2   6        183.87        173.64         8.47 o
  -5  -2   6        122.22        129.98        11.13 o
  -4  -2   6         40.90         37.43         5.37 o
  -3  -2   6         37.99         33.45         4.04 o
  -2  -2   6       2811.33       3046.02       113.88 o
  -1  -2   6         10.19         32.86        11.41 o
   0  -2   6        615.73        667.79        38.60 o
   1  -2   6       1564.71       1776.77        30.24 o
   2  -2   6          6.55          2.22         1.16 o
   3  -2   6          0.16          1.42         0.99 o
   4  -2   6        128.10        122.28         5.38 o
   5  -2   6        255.23        241.37        13.57 o
   6  -2   6          0.30         -0.33         0.66 o
  -7  -1   6         12.56         13.24         2.50 o
  -6  -1   6          0.68          1.20         0.76 o
  -5  -1   6         22.59         19.26         4.36 o
  -4  -1   6        151.39        140.61        10.57 o
  -3  -1   6         61.61         54.63         5.71 o
  -2  -1   6         90.77         95.64         3.54 o
  -1  -1   6        958.58       1045.20        14.38 o
   0  -1   6        119.71        109.20         3.23 o
   1  -1   6        230.23        251.30         6.83 o
   2  -1   6         56.52         66.26         6.12 o
   3  -1   6          3.73          2.60         2.06 o
   4  -1   6       1066.75       1028.47        27.80 o
   5  -1   6         50.89         49.78         4.21 o
   6  -1   6          4.53          4.52         1.30 o
  -7   0   6          7.51          7.47         1.27 o
  -6   0   6          0.03         -0.53         0.59 o
  -5   0   6        200.22        205.80        13.98 o
  -4   0   6         29.82         36.68         5.28 o
  -3   0   6         19.18         21.59         3.54 o
  -2   0   6       1364.83       1476.26        20.86 o
  -1   0   6        254.36        265.73         5.43 o
   0   0   6         18.61         19.86         1.40 o
   1   0   6         80.79         75.55         4.63 o
   2   0   6         87.20        104.95         5.45 o
   3   0   6        892.86        868.26        25.24 o
   4   0   6        644.71        609.51        15.31 o
   5   0   6         86.46         87.28         5.59 o
   6   0   6         34.40         46.23         3.04 o
  -7   1   6          2.05          3.23         0.85 o
  -6   1   6         57.49         58.46         7.01 o
  -5   1   6          7.31          7.71         2.68 o
  -4   1   6          9.62         12.28         3.05 o
  -3   1   6        151.62        153.66         9.37 o
  -2   1   6         25.06         30.72         3.22 o
  -1   1   6        387.82        389.47         7.78 o
   0   1   6         33.16         43.92         2.85 o
   1   1   6          0.09          1.04         0.64 o
   2   1   6         54.06         66.51         3.43 o
   3   1   6         20.35         21.37         3.95 o
   4   1   6        103.01         96.51         6.13 o
   5   1   6         40.08         39.21         3.70 o
   6   1   6         24.33         23.94         3.55 o
  -7   2   6          9.58          9.63         1.36 o
  -6   2   6          1.68          3.36         1.67 o
  -5   2   6         38.69         41.91         3.43 o
  -4   2   6          7.24          9.02         2.59 o
  -3   2   6          2.67         12.87         5.15 o
  -2   2   6        337.28        398.34         9.17 o
  -1   2   6        623.20        676.24        16.64 o
   0   2   6         53.60         61.40         3.53 o
   1   2   6         20.26         29.69         2.54 o
   2   2   6         27.88         33.04         3.09 o
   3   2   6         16.46         18.22         3.68 o
   4   2   6        204.67        200.93        12.87 o
   5   2   6         61.11         65.22         6.91 o
   6   2   6          0.44         -0.45         2.55 o
  -7   3   6         48.74         59.10         4.97 o
  -6   3   6          0.00          0.26         0.47 o
  -5   3   6          1.83          2.33         1.63 o
  -4   3   6        456.72        484.25        13.35 o
  -3   3   6         69.88         66.85         4.45 o
  -2   3   6       1219.49       1320.45        26.48 o
  -1   3   6          3.62          1.70         0.88 o
   0   3   6        466.63        526.80        10.65 o
   1   3   6        159.16        160.57         9.09 o
   2   3   6         65.62         77.14         4.76 o
   3   3   6         10.82         11.04         2.82 o
   4   3   6         89.45         88.24         5.84 o
   5   3   6         24.48         20.38         4.93 o
   6   3   6          4.08          4.53         2.27 o
  -7   4   6         40.04         48.26         4.01 o
  -6   4   6         30.23         27.32         2.96 o
  -5   4   6          2.00          1.20         0.77 o
  -4   4   6         19.21         15.44         2.78 o
  -3   4   6        318.52        329.70        15.13 o
  -2   4   6       1534.80       1590.13        31.12 o
  -1   4   6       3107.38       3142.71        41.73 o
   0   4   6         65.94         83.47         6.74 o
   1   4   6         36.49         42.97         4.96 o
   2   4   6         64.93         57.79         6.42 o
   3   4   6         10.83          8.60         2.27 o
   4   4   6         49.28         42.29         3.19 o
   5   4   6          2.06          0.39         2.66 o
   6   4   6          5.01          9.75         1.83 o
  -6   5   6         32.76         33.84         3.13 o
  -5   5   6        102.48         90.64         8.52 o
  -4   5   6         43.68         38.85         5.65 o
  -3   5   6         41.77         43.74         5.66 o
  -2   5   6       1713.87       1766.30        34.78 o
  -1   5   6        557.20        555.05        18.26 o
   0   5   6         43.15         39.44         4.92 o
   1   5   6        257.20        268.55        13.29 o
   2   5   6        585.44        634.71        22.15 o
   3   5   6        139.57        118.06         5.41 o
   4   5   6         25.17         21.57         1.92 o
   5   5   6          5.99          7.25         2.08 o
  -6   6   6          9.48          7.25         1.97 o
  -5   6   6        227.34        230.19        13.42 o
  -4   6   6          4.94          2.84         1.37 o
  -3   6   6         19.23         18.80         3.67 o
  -2   6   6         64.64         56.44         6.52 o
  -1   6   6          0.10         -0.10         0.75 o
   0   6   6        109.04         99.43         8.19 o
   1   6   6          2.22          0.53         0.69 o
   2   6   6        154.35        142.44         5.17 o
   3   6   6          0.89          1.48         0.54 o
   4   6   6        100.30         92.61         4.62 o
   5   6   6         69.57         61.96         5.32 o
  -6   7   6          1.53          2.82         1.11 o
  -5   7   6        204.75        207.25        12.37 o
  -4   7   6          7.67          8.03         2.64 o
  -3   7   6          1.74          2.10         1.30 o
  -2   7   6         14.63         16.83         3.60 o
  -1   7   6         19.20         14.59         3.39 o
   0   7   6        338.91        341.67        15.87 o
   1   7   6        538.24        522.63        20.05 o
   2   7   6         39.71         41.05         3.27 o
   3   7   6        115.09        107.76         6.47 o
   4   7   6         23.61         19.58         1.97 o
   5   7   6          6.23         11.68         1.95 o
  -6   8   6         33.11         33.65         2.42 o
  -5   8   6         19.70         16.43         3.28 o
  -4   8   6          9.25         10.18         2.70 o
  -3   8   6          4.92          4.74         1.80 o
  -2   8   6         90.10         86.43         6.00 o
  -1   8   6         15.09         14.14         1.64 o
   0   8   6          7.65          7.02         1.29 o
   1   8   6         44.01         42.48         2.95 o
   2   8   6         28.19         28.58         2.37 o
   3   8   6          0.00          1.48         0.58 o
   4   8   6         22.44         27.47         2.70 o
  -5   9   6         43.35         47.98         3.57 o
  -4   9   6          1.56          2.32         0.88 o
  -3   9   6         65.06         66.43         5.04 o
  -2   9   6         19.81         16.80         2.71 o
  -1   9   6          0.16          0.08         0.19 o
   0   9   6         12.72         14.56         2.02 o
   1   9   6         60.62         60.53         5.16 o
   2   9   6          4.35          5.68         1.27 o
   3   9   6         11.97         10.12         1.74 o
   4   9   6         19.72         22.66         2.80 o
  -5  10   6          0.67          0.38         0.43 o
  -4  10   6         14.96         13.35         1.62 o
  -3  10   6         47.81         43.20         3.22 o
  -2  10   6          0.00          0.04         0.27 o
  -1  10   6         21.96         17.80         2.84 o
   0  10   6        254.05        244.85         8.36 o
   1  10   6          0.02         -0.21         0.79 o
   2  10   6         13.56         15.14         2.24 o
   3  10   6         11.15         13.34         1.80 o
  -4  11   6         68.05         73.70         3.26 o
  -3  11   6          9.85         12.88         2.07 o
  -2  11   6          0.00          0.15         0.23 o
  -1  11   6         17.81         14.68         2.46 o
   0  11   6         22.19         19.39         2.67 o
   1  11   6         15.39         16.77         1.91 o
   2  11   6         10.32         12.06         1.75 o
   3  11   6          1.65          3.58         1.35 o
  -3  12   6          2.26          3.16         1.36 o
  -2  12   6         12.72         17.27         2.93 o
  -1  12   6        148.89        137.73         6.82 o
   0  12   6         40.70         47.49         5.72 o
   1  12   6          0.29          0.13         0.40 o
   2  12   6         46.13         54.31         4.52 o
  -2  13   6          4.30          2.45         1.06 o
  -1  13   6         16.71         18.74         3.07 o
   0  13   6          0.83         -0.31         0.39 o
  -2 -13   7          5.58          5.14         1.33 o
  -1 -13   7          1.89          0.94         0.56 o
   0 -13   7         93.78        110.54         7.59 o
   1 -13   7         15.57         16.70         2.50 o
  -3 -12   7          1.87          2.55         0.71 o
  -2 -12   7         16.89         17.02         3.18 o
  -1 -12   7          0.19          0.45         0.69 o
   0 -12   7         13.33         14.66         3.34 o
   1 -12   7          0.27          0.70         0.72 o
   2 -12   7         25.10         25.58         3.46 o
   3 -12   7          0.00          0.36         0.39 o
  -4 -11   7         49.31         58.28         4.81 o
  -3 -11   7         31.26         33.60         4.55 o
  -2 -11   7          7.72          8.75         3.57 o
  -1 -11   7         10.48          6.12         2.16 o
   0 -11   7         11.51         14.18         2.29 o
   1 -11   7         27.88         30.14         3.33 o
   2 -11   7         12.97         13.53         2.06 o
   3 -11   7         21.71         24.73         3.55 o
  -4 -10   7          0.40         -0.09         0.77 o
  -3 -10   7         30.90         29.19         4.76 o
  -2 -10   7         18.36         16.44         3.72 o
  -1 -10   7          0.02          1.05         0.76 o
   0 -10   7          0.11          0.93         0.56 o
   1 -10   7         54.05         57.16         6.53 o
   2 -10   7         37.75         43.89         5.66 o
   3 -10   7         11.42         13.95         2.00 o
   4 -10   7         12.16         17.49         1.82 o
  -5  -9   7         36.69         47.51         4.55 o
  -4  -9   7         44.02         45.10         3.82 o
  -3  -9   7         52.30         46.95         6.33 o
  -2  -9   7         23.96         12.57         3.40 o
  -1  -9   7          0.23          1.45         0.82 o
   0  -9   7         46.36         53.18         6.18 o
   1  -9   7        377.67        399.39        17.60 o
   2  -9   7         33.09         33.56         3.54 o
   3  -9   7          5.23          4.42         1.16 o
   4  -9   7         25.02         30.88         2.84 o
  -5  -8   7         67.95         72.07         6.50 o
  -4  -8   7          8.14          6.71         2.32 o
  -3  -8   7         27.35         27.01         4.92 o
  -2  -8   7         53.82         61.46         7.56 o
  -1  -8   7          2.04          3.42         1.05 o
   0  -8   7        813.17        832.25        24.06 o
   1  -8   7        371.20        369.20        17.82 o
   2  -8   7          0.38          1.83         0.64 o
   3  -8   7         17.16         20.15         2.79 o
   4  -8   7          0.05          0.19         0.50 o
   5  -8   7          1.06          1.08         0.52 o
  -6  -7   7          7.28          7.19         1.74 o
  -5  -7   7          1.74          1.03         0.88 o
  -4  -7   7         53.82         54.46         4.80 o
  -3  -7   7          0.76          0.88         1.26 o
  -2  -7   7         26.52         26.96         2.72 o
  -1  -7   7         23.33         19.92         3.79 o
   0  -7   7        551.92        564.09        20.91 o
   1  -7   7        197.94        202.46        10.93 o
   2  -7   7        784.34        747.08        38.46 o
   3  -7   7         69.97         57.74         4.73 o
   4  -7   7         18.40         14.83         1.77 o
   5  -7   7          1.14          1.33         0.50 o
  -6  -6   7          2.98          3.44         0.82 o
  -5  -6   7         28.36         28.38         3.29 o
  -4  -6   7         19.72         20.32         3.01 o
  -3  -6   7          4.18          2.22         1.00 o
  -2  -6   7       1025.84       1061.45        28.47 o
  -1  -6   7        108.76        110.44         8.81 o
   0  -6   7          9.59         10.46         2.64 o
   1  -6   7          5.26          5.17         2.06 o
   2  -6   7         62.57         65.00         7.51 o
   3  -6   7        115.56         97.89         4.93 o
   4  -6   7          3.09          2.43         0.93 o
   5  -6   7          0.28          0.60         0.48 o
  -6  -5   7          8.32          8.37         2.13 o
  -5  -5   7          0.83          0.86         0.42 o
  -4  -5   7        103.14        100.19         6.71 o
  -3  -5   7         11.72         12.91         3.08 o
  -2  -5   7        238.36        251.36        13.18 o
  -1  -5   7         84.65         86.96         7.45 o
   0  -5   7        206.27        198.39         7.70 o
   1  -5   7         84.44         97.15         8.40 o
   2  -5   7         11.77         16.76         3.78 o
   3  -5   7          8.49          7.45         1.68 o
   4  -5   7        414.42        377.33        21.14 o
   5  -5   7          9.26         11.19         1.85 o
  -6  -4   7         11.38         13.43         2.09 o
  -5  -4   7        170.42        163.94         8.51 o
  -4  -4   7          0.02          0.76         0.33 o
  -3  -4   7         21.61         21.61         4.06 o
  -2  -4   7        120.83        137.01         9.08 o
  -1  -4   7         27.22         29.29         2.26 o
   0  -4   7         22.56         18.12         2.24 o
   1  -4   7          3.48          4.93         1.86 o
   2  -4   7        172.74        181.26        12.03 o
   3  -4   7        170.82        161.81         7.76 o
   4  -4   7         54.71         49.36         4.43 o
   5  -4   7         21.86         25.06         2.84 o
   6  -4   7         23.47         28.00         3.11 o
  -6  -3   7          7.57          9.54         2.52 o
  -5  -3   7         32.78         33.95         3.92 o
  -4  -3   7         97.01         99.60         6.44 o
  -3  -3   7         70.22         73.34         7.28 o
  -2  -3   7        209.71        228.22        32.77 o
  -1  -3   7        138.47        145.91         6.12 o
   0  -3   7        107.28         95.87         4.94 o
   1  -3   7        284.77        278.08        13.36 o
   2  -3   7        198.68        211.75        12.64 o
   3  -3   7         23.42         23.13         3.07 o
   4  -3   7         40.66         35.52         3.69 o
   5  -3   7          6.75          5.00         1.24 o
   6  -3   7          0.43          0.34         0.21 o
  -7  -2   7         71.95         80.23         5.40 o
  -6  -2   7        356.00        340.84        11.67 o
  -5  -2   7        722.03        690.07        25.97 o
  -4  -2   7          6.52          6.55         1.57 o
  -3  -2   7         84.57         90.03         9.25 o
  -2  -2   7       1234.15       1229.60        18.57 o
  -1  -2   7          0.88         25.32        21.11 o
   0  -2   7         19.75         17.56         1.65 o
   1  -2   7         23.79         22.88         3.61 o
   2  -2   7          2.85          1.28         1.03 o
   3  -2   7         17.32         16.83         2.50 o
   4  -2   7         38.51         39.48         3.85 o
   5  -2   7         28.40         25.58         4.30 o
   6  -2   7          0.36          0.32         0.41 o
  -7  -1   7          0.25          3.64         1.37 o
  -6  -1   7          0.41          1.22         0.50 o
  -5  -1   7          0.78         -0.33         1.07 o
  -4  -1   7          4.03          2.97         1.39 o
  -3  -1   7        529.92        561.33        50.11 o
  -2  -1   7        813.87        873.89        31.65 o
  -1  -1   7         40.72         38.26         2.95 o
   0  -1   7        100.81        100.19         4.53 o
   1  -1   7          0.17          0.02         0.47 o
   2  -1   7         57.46         65.64         6.52 o
   3  -1   7         85.27         90.98         5.89 o
   4  -1   7         17.53         14.62         2.28 o
   5  -1   7         55.30         55.37         4.24 o
   6  -1   7         23.04         25.33         2.08 o
  -7   0   7         19.53         20.98         2.02 o
  -6   0   7         53.31         48.79         6.36 o
  -5   0   7          0.16          0.21         1.16 o
  -4   0   7          5.29          8.39         2.90 o
  -3   0   7        870.90        931.87        24.21 o
  -2   0   7        283.69        241.43         8.12 o
  -1   0   7         30.04         28.25         2.48 o
   0   0   7          1.02          1.30         0.38 o
   1   0   7         61.74         71.54         4.09 o
   2   0   7         36.25         32.76         3.28 o
   3   0   7         47.80         39.84         5.56 o
   4   0   7        160.86        139.05         7.73 o
   5   0   7          0.02          0.66         0.54 o
   6   0   7          0.27         -0.06         0.42 o
  -7   1   7          3.15          3.15         1.21 o
  -6   1   7         68.28         77.34         7.83 o
  -5   1   7         25.98         22.24         2.97 o
  -4   1   7          3.02          8.14         5.75 o
  -3   1   7        114.41        140.24         7.00 o
  -2   1   7       2576.91       2847.43        25.78 o
  -1   1   7         22.99         25.83         2.38 o
   0   1   7        100.62         99.20         7.03 o
   1   1   7        191.38        206.37         9.93 o
   2   1   7         76.78         87.02         4.16 o
   3   1   7        700.03        711.96        23.31 o
   4   1   7         32.46         27.85         3.27 o
   5   1   7          1.23          0.37         0.33 o
   6   1   7          7.48          6.38         1.28 o
  -7   2   7          9.52         13.39         2.28 o
  -6   2   7         14.89         14.01         3.17 o
  -5   2   7          0.07          0.10         0.37 o
  -4   2   7         10.13         10.81         2.50 o
  -3   2   7          0.35          0.36         0.26 o
  -2   2   7        302.42        359.16        13.68 o
  -1   2   7         40.50         42.20         3.17 o
   0   2   7         16.05         19.68         2.13 o
   1   2   7        453.16        490.30        16.13 o
   2   2   7         66.94         65.67         4.57 o
   3   2   7         88.22         81.54         5.53 o
   4   2   7        256.54        232.77        13.82 o
   5   2   7          0.48         -0.36         1.04 o
   6   2   7          1.79          2.05         0.71 o
  -7   3   7          4.35          4.16         1.09 o
  -6   3   7          0.52          0.87         0.54 o
  -5   3   7         44.38         36.70         3.84 o
  -4   3   7         46.52         45.06         3.31 o
  -3   3   7        158.17        177.69        10.98 o
  -2   3   7         23.57         30.57         4.18 o
  -1   3   7        358.11        352.09        13.62 o
   0   3   7        348.29        382.48         9.84 o
   1   3   7        275.33        268.76        12.58 o
   2   3   7          3.05          1.70         1.06 o
   3   3   7         67.64         54.59         6.44 o
   4   3   7         50.07         43.02         5.82 o
   5   3   7         16.59         14.98         2.02 o
  -6   4   7          1.09          0.79         0.45 o
  -5   4   7         10.96          9.36         1.82 o
  -4   4   7          9.68         13.05         2.17 o
  -3   4   7          0.52         -2.04         2.04 o
  -2   4   7        107.88        106.15         8.38 o
  -1   4   7       1034.10       1118.76        25.80 o
   0   4   7         55.31         50.56         5.50 o
   1   4   7        162.38        165.60        10.35 o
   2   4   7         18.37         20.75         3.93 o
   3   4   7         63.54         55.92         4.57 o
   4   4   7         42.33         38.18         3.70 o
   5   4   7          1.88          2.58         0.74 o
  -6   5   7          0.47          0.48         0.26 o
  -5   5   7         18.86         19.79         3.99 o
  -4   5   7          7.74          6.35         2.05 o
  -3   5   7         14.60         12.13         3.00 o
  -2   5   7         80.25         84.82         7.89 o
  -1   5   7         29.78         27.33         4.19 o
   0   5   7         24.83         27.92         4.32 o
   1   5   7         53.96         57.07         6.35 o
   2   5   7          2.19          4.62         0.95 o
   3   5   7         25.63         21.34         2.31 o
   4   5   7         11.37          9.85         1.83 o
   5   5   7          3.50          6.99         1.29 o
  -6   6   7          0.46          0.25         0.36 o
  -5   6   7          0.03         -0.94         1.25 o
  -4   6   7        172.83        158.12        11.45 o
  -3   6   7          4.44          5.59         1.40 o
  -2   6   7          9.85         10.02         2.85 o
  -1   6   7         59.28         59.97         6.72 o
   0   6   7         31.77         30.78         4.75 o
   1   6   7         40.25         39.05         5.42 o
   2   6   7         34.08         29.78         2.73 o
   3   6   7         48.60         48.60         2.97 o
   4   6   7         27.84         32.91         2.77 o
   5   6   7         41.38         43.18         3.88 o
  -6   7   7          8.45          9.61         2.02 o
  -5   7   7         30.96         31.71         4.68 o
  -4   7   7         67.06         59.42         6.87 o
  -3   7   7        278.94        264.00        14.06 o
  -2   7   7         38.28         35.71         5.36 o
  -1   7   7          0.77          2.50         1.44 o
   0   7   7         16.79         12.49         1.54 o
   1   7   7         16.82         14.52         1.66 o
   2   7   7         43.30         42.34         4.56 o
   3   7   7          1.53         -0.17         0.47 o
   4   7   7         27.63         31.01         2.81 o
  -6   8   7         11.25          9.87         1.79 o
  -5   8   7         52.07         59.78         6.02 o
  -4   8   7         35.59         32.55         4.87 o
  -3   8   7          6.84          8.03         1.76 o
  -2   8   7          0.78          1.35         0.16 o
  -1   8   7          0.59          0.04         0.56 o
   0   8   7        153.32        158.06         5.70 o
   1   8   7          0.41          0.91         0.21 o
   2   8   7          4.75          4.69         1.39 o
   3   8   7          0.11         -0.29         0.74 o
   4   8   7          4.48          4.05         1.56 o
  -5   9   7         33.02         34.07         2.85 o
  -4   9   7          6.30          7.25         1.25 o
  -3   9   7          2.65          1.19         0.50 o
  -2   9   7         10.30          8.31         1.92 o
  -1   9   7        100.43         95.73         5.23 o
   0   9   7         12.56         12.93         1.95 o
   1   9   7         13.63         12.56         2.24 o
   2   9   7          0.22          0.13         0.83 o
   3   9   7          0.54          0.57         0.44 o
  -5  10   7          2.91          2.67         0.90 o
  -4  10   7         10.28         12.64         1.48 o
  -3  10   7         22.15         23.08         2.92 o
  -2  10   7        110.97        124.69         7.16 o
  -1  10   7          6.21          4.81         1.31 o
   0  10   7        138.25        142.63         6.29 o
   1  10   7          0.64         -0.32         0.47 o
   2  10   7          0.35          0.10         0.50 o
   3  10   7          0.03          0.21         0.65 o
  -4  11   7         11.77         13.37         1.57 o
  -3  11   7          0.06         -0.14         0.56 o
  -2  11   7          1.06          1.65         0.62 o
  -1  11   7          6.75          7.35         1.66 o
   0  11   7         62.67         55.23         4.33 o
   1  11   7          6.47          5.03         1.26 o
   2  11   7         12.48         12.67         2.51 o
  -3  12   7          1.44          3.16         1.52 o
  -2  12   7         73.75         85.08         4.78 o
  -1  12   7         16.17         15.07         2.99 o
   0  12   7          0.10         -0.73         0.73 o
   1  12   7          6.39          6.02         1.42 o
  -1  13   7          0.10          0.73         0.43 o
  -1 -13   8         43.17         49.83         4.61 o
   0 -13   8          1.06          1.15         0.52 o
  -3 -12   8         17.67         16.09         2.31 o
  -2 -12   8          9.03         14.17         2.79 o
  -1 -12   8         24.39         24.80         4.12 o
   0 -12   8         18.39         18.38         3.51 o
   1 -12   8          9.03         10.17         2.35 o
   2 -12   8          0.36          0.48         0.42 o
  -3 -11   8         55.81         61.35         4.07 o
  -2 -11   8          0.36         -0.10         0.25 o
  -1 -11   8         28.71         24.99         4.70 o
   0 -11   8          2.01          2.50         1.43 o
   1 -11   8          0.92          0.19         0.41 o
   2 -11   8         12.76         13.13         1.93 o
   3 -11   8         45.19         58.86         4.91 o
  -4 -10   8          1.09          2.23         1.10 o
  -3 -10   8          2.75          1.30         0.67 o
  -2 -10   8         42.16         32.86         5.31 o
  -1 -10   8          0.73         -0.27         1.15 o
   0 -10   8          0.05          0.26         0.50 o
   1 -10   8          0.44          1.21         1.08 o
   2 -10   8         14.08         13.42         2.00 o
   3 -10   8         29.45         34.09         2.95 o
   4 -10   8         18.65         22.85         2.53 o
  -4  -9   8         39.22         39.77         5.04 o
  -3  -9   8         38.11         39.38         5.55 o
  -2  -9   8         94.98         83.75         9.04 o
  -1  -9   8         37.29         26.45         5.16 o
   0  -9   8         17.48         16.72         2.57 o
   1  -9   8         22.51         24.72         3.23 o
   2  -9   8          3.40          3.84         1.17 o
   3  -9   8          1.33          1.93         0.80 o
   4  -9   8          8.48         10.15         1.43 o
  -5  -8   8          1.23          2.47         1.20 o
  -4  -8   8          1.00         -0.23         1.11 o
  -3  -8   8         17.82         14.04         2.40 o
  -2  -8   8          8.05          5.70         1.29 o
  -1  -8   8          2.19          3.66         1.70 o
   0  -8   8        273.87        259.25        10.39 o
   1  -8   8        557.35        553.94        14.45 o
   2  -8   8         53.76         50.03         4.39 o
   3  -8   8          1.45          1.05         0.81 o
   4  -8   8         10.02         11.01         1.65 o
  -5  -7   8          7.06          9.16         1.69 o
  -4  -7   8          5.32          6.97         1.72 o
  -3  -7   8         78.70         69.80         8.06 o
  -2  -7   8          3.34          4.97         1.78 o
  -1  -7   8         75.57         77.02         8.28 o
   0  -7   8        655.67        644.52        12.40 o
   1  -7   8        400.82        397.99        12.03 o
   2  -7   8          8.54          7.99         1.80 o
   3  -7   8        383.91        357.64        11.54 o
   4  -7   8         48.60         48.21         5.08 o
   5  -7   8          0.03         -0.15         0.15 o
  -6  -6   8          0.24          0.63         0.25 o
  -5  -6   8         64.09         61.39         4.76 o
  -4  -6   8         16.76         12.23         2.30 o
  -3  -6   8        351.80        345.60        18.25 o
  -2  -6   8         98.49         93.55         8.59 o
  -1  -6   8          0.04          0.06         0.64 o
   0  -6   8        469.94        450.25        17.92 o
   1  -6   8        127.13        128.54         7.07 o
   2  -6   8         38.84         32.84         3.48 o
   3  -6   8         67.70         77.79         4.34 o
   4  -6   8         80.38         72.46         4.97 o
   5  -6   8          0.44          0.92         0.45 o
  -6  -5   8         48.63         54.57         5.26 o
  -5  -5   8          0.54          1.14         0.56 o
  -4  -5   8         82.80         75.58         5.86 o
  -3  -5   8        234.44        235.69        14.83 o
  -2  -5   8          0.02          0.42         0.66 o
  -1  -5   8          0.09          1.05         0.99 o
   0  -5   8        287.03        259.56        13.28 o
   1  -5   8         80.04         74.73         7.72 o
   2  -5   8        497.25        420.67        13.06 o
   3  -5   8        237.73        214.03         9.12 o
   4  -5   8          2.09          3.63         1.12 o
   5  -5   8          8.27         10.14         1.59 o
  -6  -4   8         17.57         14.47         2.90 o
  -5  -4   8         15.06         16.89         2.66 o
  -4  -4   8         96.87         94.23         6.45 o
  -3  -4   8        515.18        503.79        19.93 o
  -2  -4   8         41.91         39.83         3.58 o
  -1  -4   8          1.85          1.38         0.71 o
   0  -4   8         43.95         44.57         3.74 o
   1  -4   8         61.15         71.77         7.25 o
   2  -4   8        198.35        210.47        13.57 o
   3  -4   8         11.99         11.93         2.09 o
   4  -4   8         25.87         25.09         3.05 o
   5  -4   8         18.33         21.40         2.36 o
  -6  -3   8          4.45          3.35         1.53 o
  -5  -3   8        112.80        107.07        10.14 o
  -4  -3   8        226.20        231.19        13.40 o
  -3  -3   8          3.43          3.25         1.63 o
  -2  -3   8         61.21         69.26         4.64 o
  -1  -3   8         42.52         41.51         2.86 o
   0  -3   8          2.25          1.52         0.69 o
   1  -3   8         53.44         56.05         6.36 o
   2  -3   8         41.03         41.48         5.91 o
   3  -3   8          1.91          1.49         0.65 o
   4  -3   8          0.44          1.04         0.63 o
   5  -3   8          1.34          1.57         0.81 o
  -6  -2   8          7.17          6.03         1.49 o
  -5  -2   8        582.22        621.51        24.55 o
  -4  -2   8        115.28        121.68         7.12 o
  -3  -2   8          2.09          0.73         0.66 o
  -2  -2   8        216.71        210.43         8.06 o
  -1  -2   8         80.22         86.35         4.89 o
   0  -2   8        274.19        256.69         6.88 o
   1  -2   8          6.45          7.99         2.35 o
   2  -2   8         48.25         49.53         6.11 o
   3  -2   8         26.62         28.77         2.60 o
   4  -2   8          1.35          3.35         1.27 o
   5  -2   8          7.87          6.88         2.00 o
  -7  -1   8          7.44          7.77         1.59 o
  -6  -1   8        116.15        113.15         6.57 o
  -5  -1   8         14.56         17.69         4.28 o
  -4  -1   8         17.67         18.73         4.11 o
  -3  -1   8         18.98         19.18         2.57 o
  -2  -1   8        444.05        453.89        34.91 o
  -1  -1   8         16.79         14.73         1.95 o
   0  -1   8        569.47        551.81        18.44 o
   1  -1   8        108.92        120.54         8.87 o
   2  -1   8          5.44          2.82         0.84 o
   3  -1   8         59.56         57.96         4.62 o
   4  -1   8          0.05          0.52         1.39 o
   5  -1   8          0.69          2.57         1.36 o
  -7   0   8          1.72          0.80         0.18 o
  -6   0   8         20.69         22.92         4.17 o
  -5   0   8          2.93          2.89         1.04 o
  -4   0   8          0.77          1.37         0.62 o
  -3   0   8         46.36         46.29         3.98 o
  -2   0   8       2593.08       2778.01        54.42 o
  -1   0   8          4.93          3.79         1.57 o
   0   0   8        341.65        353.22        13.90 o
   1   0   8        495.67        511.24        18.21 o
   2   0   8         11.68         14.05         2.23 o
   3   0   8          0.78          0.21         0.41 o
   4   0   8          4.82          4.44         1.31 o
   5   0   8         10.64         13.12         3.61 o
  -7   1   8          3.33          2.33         0.95 o
  -6   1   8         38.08         34.32         4.95 o
  -5   1   8         59.41         50.62         4.60 o
  -4   1   8         66.66         54.85         6.71 o
  -3   1   8        275.16        310.36        14.01 o
  -2   1   8        323.91        362.30        10.77 o
  -1   1   8         23.72         24.54         2.52 o
   0   1   8        146.63        167.89        13.97 o
   1   1   8         32.73         28.36         2.33 o
   2   1   8          9.58         14.71         2.20 o
   3   1   8         44.52         37.02         3.70 o
   4   1   8        428.67        400.47        12.34 o
   5   1   8          0.44          0.77         2.20 o
  -6   2   8          1.93          1.47         0.69 o
  -5   2   8         10.40          6.62         1.35 o
  -4   2   8         51.07         48.55         5.67 o
  -3   2   8         14.87         14.79         2.91 o
  -2   2   8         14.22         21.53         3.50 o
  -1   2   8        253.56        286.01        16.93 o
   0   2   8         81.81         81.97         4.68 o
   1   2   8          3.77          4.74         1.49 o
   2   2   8        122.04        134.23         9.69 o
   3   2   8        493.33        446.25        16.39 o
   4   2   8         17.32         11.10         4.37 o
   5   2   8         38.88         39.37         5.09 o
  -6   3   8          0.00         -0.10         0.38 o
  -5   3   8          5.82          5.30         1.44 o
  -4   3   8          0.68          1.11         0.62 o
  -2   3   8         80.81         92.91         7.74 o
  -1   3   8        109.23        119.66         5.97 o
   0   3   8        351.57        391.09        10.70 o
   1   3   8        132.39        115.57         8.68 o
   2   3   8         19.53         22.11         4.10 o
   3   3   8         39.57         34.85         3.59 o
   4   3   8         10.47          7.43         2.19 o
   5   3   8         37.93         41.07         4.67 o
  -6   4   8          0.06          0.16         0.46 o
  -5   4   8          0.00          0.70         0.85 o
  -4   4   8          8.21          8.38         1.83 o
  -3   4   8        163.08        159.97        11.20 o
  -2   4   8         59.23         63.57         6.65 o
  -1   4   8        282.42        292.06         9.98 o
   0   4   8         11.77         13.01         2.94 o
   1   4   8          2.37          4.62         1.79 o
   2   4   8         24.50         25.31         2.39 o
   3   4   8          1.45         -1.24         1.24 o
   4   4   8          3.55          1.71         0.67 o
   5   4   8         12.66         24.67         2.31 o
  -6   5   8          0.36          0.30         0.24 o
  -5   5   8         39.22         33.19         5.12 o
  -4   5   8         70.41         69.21         5.23 o
  -3   5   8         80.85         77.41         5.48 o
  -2   5   8          4.37          6.08         2.12 o
  -1   5   8         56.78         58.83         6.58 o
   0   5   8        106.87        108.01         8.82 o
   1   5   8         19.20         20.06         3.93 o
   2   5   8          0.36          0.43         0.77 o
   3   5   8         52.11         47.75         3.43 o
   4   5   8         28.62         34.32         2.59 o
  -6   6   8        115.73        118.77         7.33 o
  -5   6   8        141.93        136.07        10.06 o
  -4   6   8          0.27          0.42         0.91 o
  -3   6   8         10.48          8.47         1.79 o
  -2   6   8        487.00        449.65        17.58 o
  -1   6   8         29.23         26.89         4.59 o
   0   6   8         53.05         52.37         3.63 o
   1   6   8          3.26          2.79         0.81 o
   2   6   8          0.42          0.03         0.80 o
   3   6   8          0.01         -0.62         0.75 o
   4   6   8          0.32          5.67         2.21 o
  -6   7   8          2.03          2.22         0.61 o
  -5   7   8          5.42          6.42         2.07 o
  -4   7   8         33.43         34.15         5.10 o
  -3   7   8        489.45        496.39        19.46 o
  -2   7   8        701.45        604.44        15.42 o
  -1   7   8          4.39          3.16         1.11 o
   0   7   8         20.11         20.97         2.42 o
   1   7   8          0.97         -0.05         0.30 o
   2   7   8         23.05         21.39         2.99 o
   3   7   8         45.27         42.51         3.73 o
   4   7   8          1.92          3.76         1.24 o
  -5   8   8         16.84         14.60         1.98 o
  -4   8   8         32.85         33.54         3.50 o
  -3   8   8          0.18          1.18         0.83 o
  -2   8   8          8.90          6.74         1.73 o
  -1   8   8         27.07         29.38         3.54 o
   0   8   8          0.57          0.00         0.49 o
   1   8   8         25.12         19.20         2.24 o
   2   8   8          3.63          4.97         1.27 o
   3   8   8         12.99         14.37         1.98 o
  -5   9   8         31.55         36.73         2.75 o
  -4   9   8         27.36         29.60         3.01 o
  -3   9   8         63.97         60.51         7.00 o
  -2   9   8         11.70         11.64         1.74 o
  -1   9   8         49.38         50.91         3.74 o
   0   9   8        138.20        141.60         6.28 o
   1   9   8         54.33         44.76         4.20 o
   2   9   8          0.17          0.03         0.08 o
   3   9   8         19.07         16.02         2.85 o
  -4  10   8         27.95         30.32         2.58 o
  -3  10   8         26.28         29.51         3.08 o
  -2  10   8          9.75         11.10         2.00 o
  -1  10   8          0.50          0.70         0.32 o
   0  10   8          2.57          1.96         0.70 o
   1  10   8         46.99         52.78         4.24 o
   2  10   8         16.35         19.24         3.28 o
   3  10   8          5.70          7.33         1.67 o
  -3  11   8          6.89          7.58         1.35 o
  -2  11   8         22.57         24.99         2.77 o
  -1  11   8          1.50          1.03         0.66 o
   0  11   8         16.93         15.94         2.15 o
   1  11   8         45.77         54.13         5.31 o
   2  11   8          0.06          0.15         0.45 o
  -2  12   8          2.63          3.72         0.92 o
  -1  12   8          8.09          6.48         1.66 o
   0  12   8         16.29         16.04         2.61 o
  -2 -12   9         20.53         24.18         2.18 o
  -1 -12   9         41.20         51.81         5.55 o
   0 -12   9          6.38          6.84         1.96 o
   1 -12   9          9.64         12.49         2.37 o
  -3 -11   9          6.13          6.36         1.11 o
  -2 -11   9          0.05         -0.01         0.29 o
  -1 -11   9          4.29          4.44         1.84 o
   0 -11   9        119.04        123.52         9.84 o
   1 -11   9         88.86         92.22         8.12 o
   2 -11   9         29.35         33.70         2.89 o
  -4 -10   9         20.50         22.89         2.93 o
  -3 -10   9          0.02          0.00         0.24 o
  -2 -10   9          0.01          1.10         1.40 o
  -1 -10   9         19.57         35.01         5.65 o
   0 -10   9        125.36        112.85        10.29 o
   1 -10   9          5.65          6.69         1.51 o
   2 -10   9          3.36          3.51         0.81 o
   3 -10   9         12.86         14.87         1.73 o
  -4  -9   9          2.40          2.96         1.39 o
  -3  -9   9          1.31          0.35         0.42 o
  -2  -9   9         19.16         20.73         2.94 o
  -1  -9   9         22.70         17.02         2.71 o
   0  -9   9          4.81          4.41         1.22 o
   1  -9   9         51.95         57.71         4.51 o
   2  -9   9          0.00          0.07         0.68 o
   3  -9   9          1.65          1.13         0.60 o
   4  -9   9         36.88         53.25         4.24 o
  -4  -8   9          0.61          0.47         0.53 o
  -3  -8   9         24.01         22.50         4.24 o
  -2  -8   9         16.42         23.17         3.29 o
  -1  -8   9        195.63        174.62         9.29 o
   0  -8   9        106.04        106.68         5.31 o
   1  -8   9        319.74        305.58        14.30 o
   2  -8   9         53.05         51.69         5.72 o
   3  -8   9         16.49         16.42         2.26 o
   4  -8   9          2.34          1.51         0.57 o
  -5  -7   9          4.56          4.09         1.29 o
  -4  -7   9         33.00         32.22         3.51 o
  -3  -7   9         13.04         10.73         3.20 o
  -2  -7   9          3.11          3.57         1.36 o
  -1  -7   9         47.03         46.22         6.74 o
   0  -7   9          3.55          2.42         2.10 o
   1  -7   9         33.71         33.51         3.58 o
   2  -7   9         46.23         47.80         4.25 o
   3  -7   9         10.69          7.97         1.62 o
   4  -7   9         12.85          7.74         1.35 o
  -6  -6   9          2.34          1.70         0.87 o
  -5  -6   9          2.32          4.88         1.23 o
  -4  -6   9          2.39          3.45         1.18 o
  -3  -6   9          8.58          5.80         1.57 o
  -2  -6   9         15.42         17.41         4.16 o
  -1  -6   9         55.86         56.72         7.23 o
   0  -6   9         14.02         14.91         2.24 o
   1  -6   9         19.55         20.19         2.69 o
   2  -6   9         24.74         24.23         3.02 o
   3  -6   9        157.16        144.50         8.44 o
   4  -6   9          9.84          8.65         1.58 o
   5  -6   9          9.11         12.66         1.36 o
  -6  -5   9         40.97         47.75         4.58 o
  -5  -5   9          9.08          9.11         2.74 o
  -4  -5   9         12.94         12.18         2.18 o
  -3  -5   9        114.08        102.39        10.00 o
  -2  -5   9         15.65         11.19         2.19 o
  -1  -5   9        203.33        179.15        11.29 o
   0  -5   9          1.86          1.57         1.04 o
   1  -5   9          6.10          5.76         1.17 o
   2  -5   9         19.40         18.17         2.07 o
   3  -5   9         81.82         76.54         6.83 o
   4  -5   9          8.02          8.17         1.61 o
   5  -5   9          0.01         -0.18         0.18 o
  -6  -4   9          7.04          5.71         1.24 o
  -5  -4   9         18.22         15.73         3.54 o
  -4  -4   9         22.25         20.88         2.99 o
  -3  -4   9        760.59        700.73        26.02 o
  -2  -4   9        253.73        266.32        10.51 o
  -1  -4   9          0.21          1.89         1.72 o
   0  -4   9          0.02         -0.62         0.95 o
   1  -4   9        101.85         96.06         8.75 o
   2  -4   9          7.41          8.01         1.69 o
   3  -4   9        173.79        157.92         7.79 o
   4  -4   9         13.50         11.79         1.94 o
   5  -4   9          0.36          0.00         0.26 o
  -6  -3   9          1.02          1.00         0.69 o
  -5  -3   9          5.56          1.88         1.26 o
  -4  -3   9         38.51         43.65         4.34 o
  -3  -3   9        254.49        252.73        10.40 o
  -2  -3   9        258.96        245.15         9.22 o
  -1  -3   9          3.76          4.80         0.95 o
   0  -3   9         60.08         51.14         6.05 o
   1  -3   9          8.48          8.18         2.65 o
   2  -3   9         16.02         14.69         2.25 o
   3  -3   9         59.87         54.42         4.54 o
   4  -3   9          2.53          1.15         0.37 o
   5  -3   9         10.26          7.79         1.45 o
  -6  -2   9          0.57          0.46         0.38 o
  -5  -2   9          3.32          5.33         2.44 o
  -4  -2   9         10.23         11.10         3.25 o
  -3  -2   9         16.23         14.93         2.33 o
  -2  -2   9        627.77        607.93        14.36 o
  -1  -2   9         50.66         52.63         4.02 o
   0  -2   9        459.84        442.13        17.78 o
   1  -2   9         35.64         41.30         5.72 o
   2  -2   9          0.01          0.72         0.60 o
   3  -2   9          1.99          1.79         0.79 o
   4  -2   9         26.51         27.54         4.54 o
   5  -2   9         16.25         14.30         1.72 o
  -6  -1   9          3.46          5.56         1.47 o
  -5  -1   9         60.19         59.49         7.48 o
  -4  -1   9         22.64         21.07         4.39 o
  -3  -1   9        253.56        275.41        14.07 o
  -2  -1   9         28.08         30.57         3.19 o
  -1  -1   9         16.25         19.84         3.61 o
   0  -1   9         30.44         32.02         4.59 o
   1  -1   9        243.64        253.63        13.67 o
   2  -1   9         39.36         45.21         4.22 o
   3  -1   9        177.50        183.78         8.52 o
   4  -1   9         32.43         32.50         4.92 o
   5  -1   9          0.82         -0.13         1.80 o
  -6   0   9        163.73        168.52        10.51 o
  -5   0   9        141.21        137.77         7.52 o
  -4   0   9          4.85          5.42         1.73 o
  -3   0   9        131.19        124.11         6.79 o
  -2   0   9          4.48          3.66         1.51 o
  -1   0   9          5.40          2.90         1.55 o
   0   0   9        190.99        197.13        11.12 o
   1   0   9        105.92        107.84         8.87 o
   2   0   9         47.53         51.39         4.40 o
   3   0   9        218.31        211.95         9.12 o
   4   0   9         85.38         88.21         6.19 o
   5   0   9         12.36         10.09         1.34 o
  -6   1   9          1.89          3.42         1.57 o
  -5   1   9         10.29          8.66         1.87 o
  -4   1   9          8.81          6.16         1.50 o
  -3   1   9        105.63        106.76         9.16 o
  -2   1   9          8.85          9.90         2.66 o
  -1   1   9          9.21         12.41         2.83 o
   0   1   9         26.68         30.60         4.29 o
   1   1   9          0.79          0.79         0.42 o
   2   1   9          7.21          4.43         2.47 o
   3   1   9        798.68        750.29        14.01 o
   4   1   9        102.86        101.53         4.86 o
   5   1   9          7.89          9.15         1.28 o
  -6   2   9         16.18         17.53         2.11 o
  -5   2   9          0.40          1.37         1.01 o
  -4   2   9         46.98         48.18         5.81 o
  -3   2   9         25.21         29.51         4.83 o
  -2   2   9          8.44          8.17         1.57 o
  -1   2   9         25.76         25.85         3.05 o
   0   2   9          0.21          0.42         0.35 o
   1   2   9          1.47          2.82         0.95 o
   2   2   9         77.76         78.68         4.33 o
   3   2   9        105.55        103.49         5.14 o
   4   2   9         92.72         89.34         5.66 o
   5   2   9         21.85         24.79         3.24 o
  -6   3   9         20.98         22.27         2.31 o
  -5   3   9          9.51          9.17         2.67 o
  -4   3   9          4.77          2.18         0.97 o
  -3   3   9          9.61         10.96         1.57 o
  -2   3   9         28.05         32.23         3.37 o
  -1   3   9        116.96        119.82         6.34 o
   0   3   9          0.88          0.77         0.44 o
   1   3   9          0.03          0.99         1.04 o
   2   3   9         21.15         21.67         2.28 o
   3   3   9          0.77          1.01         2.69 o
   4   3   9         47.45         54.26         7.27 o
   5   3   9          1.87          3.40         4.36 o
  -6   4   9         58.81         59.50         5.37 o
  -5   4   9          5.77          6.55         2.31 o
  -4   4   9          5.91          7.12         1.83 o
  -3   4   9         17.68         26.34         4.56 o
  -2   4   9          2.78          4.12         1.10 o
  -1   4   9        226.21        252.16         9.42 o
   0   4   9        238.14        237.30        12.97 o
   1   4   9          0.92          0.67         0.60 o
   2   4   9          4.73          4.45         1.78 o
   3   4   9          7.37         10.62         2.08 o
   4   4   9          6.59         10.39         2.12 o
  -6   5   9         46.98         52.83         4.83 o
  -5   5   9          0.03          0.18         0.86 o
  -4   5   9         88.13         78.55         5.65 o
  -3   5   9          7.75          7.91         1.73 o
  -2   5   9         38.66         34.62         3.47 o
  -1   5   9         34.82         35.18         5.21 o
   1   5   9         30.15         30.56         2.82 o
   2   5   9         15.85         18.75         2.24 o
   3   5   9         15.02         14.45         1.65 o
   4   5   9          4.68          8.97         6.01 o
  -6   6   9         19.81         24.10         2.97 o
  -5   6   9         19.62         16.12         3.25 o
  -4   6   9          0.00         -0.53         0.68 o
  -3   6   9         60.33         51.21         4.44 o
  -2   6   9        172.94        152.64         7.69 o
  -1   6   9        852.84        802.88        17.80 o
   0   6   9         52.52         48.76         3.67 o
   1   6   9         60.96         58.69         4.00 o
   2   6   9         69.19         65.58         5.13 o
   3   6   9          2.82          2.10         0.76 o
   4   6   9          0.14          0.84         0.81 o
  -5   7   9          2.44          2.05         0.75 o
  -4   7   9         15.64         18.62         3.70 o
  -3   7   9         64.36         64.06         5.00 o
  -2   7   9        292.07        253.34        10.06 o
  -1   7   9          8.45          8.71         1.93 o
   0   7   9          9.98          6.38         1.32 o
   1   7   9         87.29         89.93         6.07 o
   2   7   9          8.42          9.92         1.94 o
   3   7   9          5.98          6.74         1.42 o
  -5   8   9          0.04         -0.07         0.49 o
  -4   8   9         18.75         13.93         2.15 o
  -3   8   9         51.94         49.32         3.39 o
  -2   8   9         39.37         38.41         4.03 o
  -1   8   9         34.21         26.02         3.34 o
   0   8   9        221.13        226.61         9.89 o
   1   8   9         18.16         16.29         2.55 o
   2   8   9          6.63          3.83         1.18 o
   3   8   9         33.23         36.12         4.29 o
  -5   9   9          3.74          3.68         1.13 o
  -4   9   9         40.87         42.31         3.29 o
  -3   9   9         19.54         19.70         3.94 o
  -2   9   9          2.94          2.70         1.11 o
  -1   9   9         79.49         78.12         5.66 o
   0   9   9          0.93          2.61         1.08 o
   1   9   9         32.00         32.23         4.80 o
   2   9   9          0.16         -0.60         0.60 o
   3   9   9         16.60         23.20         2.90 o
  -4  10   9          4.25          4.91         1.46 o
  -3  10   9          5.66          5.66         1.89 o
  -2  10   9          0.79          0.92         0.38 o
  -1  10   9          2.40          4.95         1.37 o
   0  10   9          7.14          7.84         1.55 o
   1  10   9         23.88         28.00         4.07 o
   2  10   9          2.63          3.32         1.27 o
  -3  11   9         22.85         23.40         3.25 o
  -2  11   9          7.46         10.11         2.36 o
  -1  11   9         53.83         58.80         3.07 o
   0  11   9          0.01         -0.54         0.80 o
   1  11   9          0.20         -0.10         0.10 o
  -1 -12  10         38.84         48.63         4.51 o
   0 -12  10         89.09        101.71         6.71 o
  -2 -11  10          0.03         -0.44         0.73 o
  -1 -11  10          1.34          0.24         0.47 o
   0 -11  10        104.25        118.80         8.85 o
   1 -11  10         28.69         31.17         4.33 o
   2 -11  10         20.04         20.96         2.88 o
  -3 -10  10         22.35         21.88         2.12 o
  -2 -10  10         18.10         19.01         3.53 o
  -1 -10  10          0.51          0.15         0.73 o
   0 -10  10         89.29         97.68         6.08 o
   1 -10  10          3.10          5.50         1.45 o
   2 -10  10          7.75          8.53         2.12 o
  -4  -9  10         36.22         42.59         4.07 o
  -3  -9  10          6.44         10.53         1.71 o
  -2  -9  10         12.82          9.65         1.89 o
  -1  -9  10         15.50         13.57         2.45 o
   0  -9  10          2.56          3.15         1.86 o
   1  -9  10        107.48        122.63         5.42 o
   2  -9  10          2.08          2.08         0.65 o
   3  -9  10         36.16         39.89         4.23 o
  -4  -8  10          2.23          2.93         0.72 o
  -3  -8  10         40.97         39.93         3.74 o
  -2  -8  10          3.06          1.72         1.14 o
  -1  -8  10         17.24         11.52         2.36 o
   0  -8  10        340.94        312.72        17.70 o
   1  -8  10         68.50         66.30         4.94 o
   2  -8  10          1.00          1.08         0.57 o
   3  -8  10          0.45         -0.26         0.54 o
   4  -8  10         11.68         13.92         2.10 o
  -5  -7  10          3.03          3.01         1.04 o
  -4  -7  10         59.58         58.43         4.41 o
  -3  -7  10          5.06          3.28         2.05 o
  -2  -7  10         13.09         10.02         2.12 o
  -1  -7  10         24.87         14.38         3.78 o
   0  -7  10          0.11          0.77         1.20 o
   1  -7  10          2.48          2.72         1.00 o
   2  -7  10          8.35          7.91         1.68 o
   3  -7  10         17.87         15.94         2.13 o
   4  -7  10          1.34          1.40         0.81 o
  -5  -6  10         17.24         14.87         3.04 o
  -4  -6  10          5.79          6.42         1.48 o
  -3  -6  10         12.30          8.80         2.92 o
  -2  -6  10         29.81         23.73         4.95 o
  -1  -6  10        431.47        356.46        19.13 o
   0  -6  10        810.83        812.09        24.88 o
   1  -6  10          5.86          4.48         1.23 o
   2  -6  10         16.21         17.37         2.51 o
   3  -6  10         27.99         25.16         2.88 o
   4  -6  10          7.20          8.59         1.38 o
  -5  -5  10          1.64          2.41         0.93 o
  -4  -5  10         12.27         13.76         2.28 o
  -3  -5  10         56.37         50.44         7.08 o
  -2  -5  10          2.48          3.24         1.57 o
  -1  -5  10        559.18        462.44        21.26 o
   0  -5  10        499.71        491.91        19.08 o
   1  -5  10         73.03         66.14         7.82 o
   2  -5  10        133.40        124.58         5.50 o
   3  -5  10         90.75         82.72         5.43 o
   4  -5  10          5.04          5.77         1.19 o
  -6  -4  10          0.36          1.46         1.40 o
  -5  -4  10          6.33          6.43         2.50 o
  -4  -4  10         11.74         10.46         3.21 o
  -3  -4  10         54.82         57.49         7.55 o
  -2  -4  10         17.29         13.30         3.49 o
  -1  -4  10         59.27         57.06         4.56 o
   0  -4  10        104.78        102.00         6.23 o
   1  -4  10         12.61         12.59         2.04 o
   2  -4  10        125.05        107.56         6.37 o
   3  -4  10         54.18         58.58         4.62 o
   4  -4  10          0.35          0.39         0.44 o
   5  -4  10         23.34         30.63         3.12 o
  -6  -3  10         25.50         27.08         2.64 o
  -5  -3  10         10.23          8.56         2.76 o
  -4  -3  10         14.51          9.75         2.95 o
  -3  -3  10        561.13        573.85        23.73 o
  -2  -3  10        120.84        115.20         5.50 o
  -1  -3  10         28.66         28.41         2.59 o
   0  -3  10        341.71        317.78        16.00 o
   1  -3  10          1.25          0.78         0.38 o
   2  -3  10         30.20         24.98         3.07 o
   3  -3  10         17.04         14.87         2.36 o
   4  -3  10          6.01          2.53         1.36 o
   5  -3  10          6.59          8.31         1.70 o
  -6  -2  10          0.00          0.17         0.41 o
  -5  -2  10         19.18         19.71         4.13 o
  -4  -2  10          0.97          1.61         1.28 o
  -3  -2  10          1.74          3.67         2.14 o
  -2  -2  10         33.14         33.77         3.49 o
  -1  -2  10        188.84        188.51        11.84 o
   0  -2  10        142.02        127.42        10.03 o
   1  -2  10         53.06         58.43         7.16 o
   2  -2  10         17.70         15.60         2.32 o
   3  -2  10        228.68        233.33         9.17 o
   4  -2  10         56.65         60.48         4.26 o
   5  -2  10         13.88         14.34         1.51 o
  -6  -1  10         39.09         36.56         3.20 o
  -5  -1  10         12.58         12.51         2.16 o
  -4  -1  10          0.02         -1.11         1.17 o
  -3  -1  10        427.33        416.30        20.05 o
  -2  -1  10        166.56        170.43        11.51 o
  -1  -1  10        169.46        176.84        11.41 o
   0  -1  10         29.19         30.18         3.37 o
   1  -1  10          5.81          3.14         1.66 o
   2  -1  10         29.73         25.67         3.00 o
   3  -1  10          1.81          1.60         1.17 o
   4  -1  10          4.84          2.69         2.40 o
   5  -1  10          3.67          2.26         0.55 o
  -6   0  10         75.00         83.61         6.72 o
  -5   0  10        193.12        203.66        14.12 o
  -4   0  10          7.57          7.42         1.70 o
  -3   0  10        156.59        161.16         8.00 o
  -2   0  10         59.07         63.41         7.17 o
  -1   0  10         15.52         16.63         3.54 o
   0   0  10         20.19         19.00         3.64 o
   1   0  10         40.78         39.26         5.61 o
   2   0  10        190.25        175.13        10.52 o
   3   0  10        104.60        101.99         6.17 o
   4   0  10          9.94          5.97         0.99 o
   5   0  10          3.37          3.65         0.72 o
  -6   1  10        109.98        108.59         7.27 o
  -5   1  10          0.25          0.07         0.55 o
  -4   1  10         16.68         11.38         2.81 o
  -3   1  10          9.28         10.41         2.90 o
  -2   1  10         53.86         54.25         6.62 o
  -1   1  10         13.94         12.50         3.03 o
   0   1  10          0.79          0.51         0.58 o
   1   1  10          6.71          5.43         1.31 o
   2   1  10        250.20        225.34         9.12 o
   3   1  10         20.52         15.80         2.22 o
   4   1  10         12.93         10.97         1.70 o
   5   1  10          2.26          6.58         1.63 o
  -6   2  10         46.40         50.14         3.24 o
  -5   2  10          9.39          7.26         2.25 o
  -4   2  10        156.18        166.99        11.11 o
  -3   2  10        102.52        109.59        15.04 o
  -2   2  10          0.18          0.20         0.20 o
  -1   2  10         65.36         66.97         7.05 o
   0   2  10          0.07          1.64         0.69 o
   1   2  10         32.24         32.41         2.81 o
   2   2  10          6.40          5.26         1.44 o
   3   2  10         13.29         12.88         2.09 o
   4   2  10         15.95         17.54         2.28 o
   5   2  10          3.73          8.73         1.80 o
  -6   3  10         46.66         48.16         4.53 o
  -5   3  10         10.68          8.46         2.43 o
  -4   3  10         21.34         20.24         2.85 o
  -3   3  10          2.15          2.31         1.05 o
  -2   3  10        124.34        110.19         5.27 o
  -1   3  10         40.65         38.58         3.68 o
   0   3  10        289.28        288.42        14.02 o
   1   3  10         31.79         27.67         2.60 o
   2   3  10        101.91         87.74         5.76 o
   3   3  10          7.33         11.78         3.18 o
   4   3  10         19.19         25.12         4.11 o
  -6   4  10          6.42          6.25         1.49 o
  -5   4  10          2.79          3.44         1.36 o
  -4   4  10         11.02          9.41         1.98 o
  -3   4  10        300.79        288.34        10.77 o
  -2   4  10        167.44        167.68         6.47 o
  -1   4  10        148.15        126.99         5.36 o
   0   4  10         17.41         11.67         2.03 o
   1   4  10         30.78         30.00         4.76 o
   2   4  10        198.23        185.36        11.99 o
   3   4  10         15.76         22.44         4.31 o
   4   4  10         51.62         62.53         6.14 o
  -6   5  10          0.24          1.21         0.67 o
  -5   5  10          5.63          4.99         1.86 o
  -4   5  10         11.14         12.96         2.23 o
  -3   5  10         38.35         36.27         3.77 o
  -2   5  10        109.10        108.42         5.30 o
  -1   5  10          0.01         -0.01         0.32 o
   0   5  10         49.29         47.03         4.45 o
   1   5  10          3.11          1.45         0.61 o
   2   5  10          0.52          1.19         0.92 o
   3   5  10          0.66         -1.11         1.92 o
   4   5  10         11.31         13.87         2.25 o
  -5   6  10          2.19          3.03         1.38 o
  -4   6  10          0.07         -0.35         0.36 o
  -3   6  10         35.21         34.70         3.00 o
  -2   6  10          0.55          0.55         0.10 o
  -1   6  10          0.63          1.63         0.72 o
   0   6  10          0.70          1.05         0.53 o
   1   6  10         66.67         64.05         5.13 o
   2   6  10         32.92         34.52         3.58 o
   3   6  10          0.80          1.43         1.51 o
  -5   7  10          2.16          1.24         0.54 o
  -4   7  10          3.03          1.90         0.97 o
  -3   7  10          4.11          3.34         0.88 o
  -2   7  10          7.88          5.79         2.09 o
  -1   7  10         29.68         30.35         3.63 o
   0   7  10         32.08         25.30         2.58 o
   1   7  10         33.08         39.11         3.86 o
   2   7  10          2.00          1.56         0.71 o
   3   7  10         26.54         26.75         2.40 o
  -5   8  10         16.39         16.47         1.70 o
  -4   8  10          6.00          6.44         1.28 o
  -3   8  10          0.04          0.18         0.32 o
  -2   8  10          6.07          5.19         1.39 o
  -1   8  10         64.84         75.62         5.58 o
   0   8  10         56.04         60.01         4.90 o
   1   8  10          1.81          1.41         0.70 o
   2   8  10          7.99          8.38         1.55 o
   3   8  10          1.28          3.28         1.07 o
  -4   9  10         10.89         11.97         1.50 o
  -3   9  10         46.47         39.87         5.12 o
  -2   9  10         70.56         70.91         4.92 o
  -1   9  10         73.98         72.83         5.15 o
   0   9  10          1.00          2.65         1.33 o
   1   9  10          3.60          3.03         1.55 o
   2   9  10          0.02         -0.20         0.26 o
  -3  10  10          6.27          5.08         1.48 o
  -2  10  10          9.47         11.10         1.71 o
  -1  10  10          6.77          7.24         1.46 o
   0  10  10          2.66          2.48         1.08 o
   1  10  10          0.73          0.74         0.22 o
  -2  11  10          3.73          2.42         0.99 o
  -1  11  10          3.05          4.65         1.18 o
   0  11  10         15.71         16.02         2.35 o
  -1 -11  11          3.96          4.77         1.55 o
   0 -11  11          4.29          4.86         1.56 o
   1 -11  11          0.58          0.53         0.36 o
  -2 -10  11         15.10         17.21         2.96 o
  -1 -10  11          5.39          6.02         1.28 o
   0 -10  11        127.92        129.41         6.45 o
   1 -10  11          0.16          0.49         0.51 o
   2 -10  11          4.64          7.29         1.26 o
  -3  -9  11         18.40         20.44         3.22 o
  -2  -9  11         22.66         21.91         2.67 o
  -1  -9  11         94.86         91.22         6.01 o
   0  -9  11          1.84          4.96         1.45 o
   1  -9  11         49.63         51.54         6.26 o
   2  -9  11          2.67          4.86         1.94 o
   3  -9  11          0.04         -0.19         0.51 o
  -4  -8  11         49.99         52.48         5.04 o
  -3  -8  11         29.62         29.26         4.54 o
  -2  -8  11         31.84         26.81         4.00 o
  -1  -8  11          1.47          0.60         1.72 o
   0  -8  11        128.14        143.13        11.65 o
   1  -8  11         16.06         14.78         2.39 o
   2  -8  11          0.14         -0.14         0.46 o
   3  -8  11          1.31          0.85         0.72 o
  -4  -7  11         38.36         34.04         4.73 o
  -3  -7  11         88.29         75.52         8.03 o
  -2  -7  11          2.21          2.02         1.42 o
  -1  -7  11         56.26         58.58         7.75 o
   0  -7  11         12.31         11.25         3.20 o
   1  -7  11          1.33          1.39         0.86 o
   2  -7  11         79.82         79.49         7.38 o
   3  -7  11         11.53         14.49         2.81 o
  -5  -6  11          6.38          7.28         1.94 o
  -4  -6  11         13.55         10.67         2.87 o
  -3  -6  11         11.41         10.59         3.26 o
  -2  -6  11          0.06          0.18         1.06 o
  -1  -6  11          8.01          7.28         2.66 o
   0  -6  11        435.08        402.90        20.55 o
   1  -6  11        478.00        466.20        19.03 o
   2  -6  11          5.57          7.68         2.48 o
   3  -6  11          4.18          4.28         1.12 o
   4  -6  11          0.10         -0.14         0.33 o
  -5  -5  11         20.74         17.75         3.26 o
  -4  -5  11          5.19          3.62         1.64 o
  -3  -5  11          5.18          5.82         2.43 o
  -2  -5  11         57.92         53.21         7.38 o
  -1  -5  11        329.28        320.02        18.09 o
   0  -5  11         80.37         79.75         5.93 o
   1  -5  11         29.61         33.35         5.09 o
   2  -5  11         43.91         50.53         4.24 o
   3  -5  11        115.55        108.57         5.81 o
   4  -5  11         24.52         22.96         2.11 o
  -5  -4  11         17.07         18.53         3.48 o
  -4  -4  11          4.06          3.79         1.61 o
  -3  -4  11         36.45         39.44         6.24 o
  -2  -4  11        128.60        119.50        11.01 o
  -1  -4  11         66.07         63.01         7.85 o
   0  -4  11        273.31        255.42        10.02 o
   1  -4  11          0.00          0.11         0.63 o
   2  -4  11        154.44        139.38         7.18 o
   3  -4  11         67.50         59.51         4.36 o
   4  -4  11          3.28          3.07         1.05 o
  -6  -3  11          0.42          1.01         0.60 o
  -5  -3  11          3.67          3.55         1.61 o
  -4  -3  11          0.74          1.21         1.29 o
  -3  -3  11          8.47          8.27         2.85 o
  -2  -3  11        194.73        199.81        13.86 o
  -1  -3  11         22.63         26.58         3.48 o
   0  -3  11          0.04          1.94         1.60 o
   1  -3  11         40.35         39.05         3.83 o
   2  -3  11         61.22         54.67         4.51 o
   3  -3  11         45.22         38.50         3.54 o
   4  -3  11          9.98         11.03         2.32 o
  -6  -2  11          0.74          0.43         0.24 o
  -5  -2  11          0.01         -0.01         0.53 o
  -4  -2  11         60.65         59.34         7.37 o
  -3  -2  11        489.71        502.13        16.13 o
  -2  -2  11         72.97         75.34         5.47 o
  -1  -2  11         41.21         40.34         3.94 o
   0  -2  11          0.01         -0.07         0.07 o
   1  -2  11          3.33          1.73         0.81 o
   2  -2  11         18.81         20.34         2.73 o
   3  -2  11         45.23         46.15         5.82 o
   4  -2  11          1.17          0.30         0.70 o
  -6  -1  11          8.40          6.51         1.57 o
  -5  -1  11         51.07         50.39         4.14 o
  -4  -1  11         22.99         26.98         3.14 o
  -3  -1  11        643.22        642.63        16.35 o
  -2  -1  11          0.02          0.15         0.47 o
  -1  -1  11          9.75          7.49         2.35 o
   0  -1  11         20.37         19.11         3.77 o
   1  -1  11         24.90         24.29         2.92 o
   2  -1  11         37.11         35.19         3.55 o
   3  -1  11         38.36         41.89         3.74 o
   4  -1  11         11.02         13.45         2.18 o
  -6   0  11        119.90        123.89         6.83 o
  -5   0  11        103.10        103.91         5.98 o
  -4   0  11         52.11         53.01         4.47 o
  -3   0  11          6.90          8.25         2.67 o
  -2   0  11          6.76          7.20         2.26 o
  -1   0  11         47.99         43.28         4.03 o
   0   0  11         39.13         39.12         5.36 o
   1   0  11         16.55         13.37         2.22 o
   2   0  11         60.86         56.41         4.60 o
   3   0  11         55.96         51.08         4.17 o
   4   0  11          6.23          7.93         2.21 o
  -6   1  11         37.78         34.15         3.27 o
  -5   1  11          8.89          9.57         2.56 o
  -4   1  11         19.83         26.43         4.25 o
  -3   1  11        293.42        280.66        15.09 o
  -2   1  11         39.04         35.09         5.19 o
  -1   1  11         14.64         15.61         3.43 o
   0   1  11        351.76        326.09        15.73 o
   1   1  11         55.96         46.73         4.17 o
   2   1  11          0.17          1.04         1.75 o
   3   1  11          0.01          0.46         1.46 o
   4   1  11          2.56          3.04         3.93 o
  -6   2  11          5.00          4.91         1.31 o
  -5   2  11          0.35         -0.33         0.62 o
  -4   2  11         55.20         69.38         7.08 o
  -3   2  11         94.69         90.12         6.02 o
  -2   2  11         16.51         14.74         3.29 o
  -1   2  11        341.49        329.12        15.85 o
   0   2  11         67.08         67.71         4.91 o
   1   2  11          2.50          3.46         2.06 o
   2   2  11         83.73         78.29         6.24 o
   3   2  11         49.71         61.59         5.04 o
   4   2  11          0.83          9.76         2.51 o
  -6   3  11          4.74          4.72         1.23 o
  -5   3  11          3.84          3.52         1.54 o
  -4   3  11          0.80          1.05         0.69 o
  -3   3  11         12.87          6.74         2.19 o
  -2   3  11          3.37          0.82         0.52 o
  -1   3  11         75.45         74.24         7.60 o
   0   3  11          1.23          2.36         1.04 o
   1   3  11         15.43         12.09         2.98 o
   2   3  11        258.44        263.30         9.73 o
   3   3  11        217.43        225.27        11.98 o
   4   3  11          2.91         -0.23         1.13 o
  -5   4  11          4.67          3.82         1.42 o
  -4   4  11          1.82          2.08         0.89 o
  -3   4  11          0.89          1.03         0.43 o
  -2   4  11          4.08          3.46         1.52 o
  -1   4  11          7.45          5.22         1.27 o
   0   4  11         35.15         33.14         2.93 o
   1   4  11         11.12         12.35         1.77 o
   2   4  11         31.55         33.09         4.81 o
   3   4  11         40.73         33.51         4.30 o
   4   4  11          0.14          0.66         0.21 o
  -5   5  11          4.24          3.04         0.92 o
  -4   5  11          8.28          6.46         1.88 o
  -3   5  11          0.91          0.58         0.48 o
  -2   5  11         12.26         11.64         1.67 o
  -1   5  11        115.79        115.52         5.22 o
   0   5  11          7.79          7.48         1.76 o
   1   5  11          2.07          3.35         1.75 o
   2   5  11         80.96         80.46         5.22 o
   3   5  11          0.64          2.23         1.20 o
  -5   6  11          0.41          0.68         0.44 o
  -4   6  11          1.44          1.41         0.56 o
  -3   6  11          1.96          2.28         0.77 o
  -2   6  11         28.93         30.09         3.68 o
  -1   6  11         56.48         52.62         4.59 o
   0   6  11          7.36          4.55         1.01 o
   1   6  11          2.98          4.19         1.25 o
   2   6  11         38.25         35.34         3.33 o
   3   6  11          0.04          0.85         1.07 o
  -5   7  11          0.00         -0.35         0.35 o
  -4   7  11          1.29          0.88         0.37 o
  -3   7  11          0.09          0.98         0.89 o
  -2   7  11          3.11          4.11         1.28 o
  -1   7  11        146.05        152.52         7.85 o
   0   7  11         28.57         33.03         2.82 o
   1   7  11          3.32          3.52         0.96 o
   2   7  11          9.19         10.06         1.96 o
  -4   8  11          5.16          6.73         1.15 o
  -3   8  11        110.95        118.77         5.98 o
  -2   8  11          0.16          0.62         0.45 o
  -1   8  11         52.29         51.99         4.32 o
   0   8  11         24.15         23.28         4.12 o
   1   8  11         23.89         28.33         4.21 o
   2   8  11          0.40          1.99         0.88 o
  -4   9  11         18.27         22.12         2.71 o
  -3   9  11        160.04        163.17         9.21 o
  -2   9  11         98.35         87.00         5.00 o
  -1   9  11         28.79         33.04         3.19 o
   0   9  11         11.98         16.04         3.08 o
   1   9  11          8.35         20.08         3.40 o
  -3  10  11         15.86         11.00         1.95 o
  -2  10  11          7.42          8.54         1.27 o
  -1  10  11         13.19         12.61         2.27 o
   0  10  11         15.32         16.42         2.60 o
  -1 -10  12         12.82         15.13         1.87 o
   0 -10  12         17.28         14.65         1.90 o
   1 -10  12         21.80         25.48         3.14 o
  -3  -9  12         44.00         46.15         4.18 o
  -2  -9  12          1.40          1.07         0.48 o
  -1  -9  12          0.12          0.51         0.39 o
   0  -9  12          1.87          0.90         0.67 o
   1  -9  12          1.45          1.73         1.05 o
   2  -9  12         18.71         24.79         3.36 o
  -3  -8  12         16.89         15.17         3.10 o
  -2  -8  12         10.17         10.09         2.77 o
  -1  -8  12         48.24         50.47         4.46 o
   0  -8  12          6.11          4.31         1.67 o
   1  -8  12          2.24          3.42         1.98 o
   2  -8  12          8.93          6.62         2.03 o
  -4  -7  12          5.55          7.50         1.94 o
  -3  -7  12          8.51          8.99         2.57 o
  -2  -7  12          1.18          1.38         1.01 o
  -1  -7  12          7.87          9.73         2.08 o
   0  -7  12         44.00         33.69         5.58 o
   1  -7  12         25.64         24.40         4.74 o
   2  -7  12          2.62          2.81         1.36 o
  -4  -6  12         30.39         25.81         4.14 o
  -3  -6  12          2.18          1.87         0.88 o
  -2  -6  12          3.81          2.23         1.63 o
  -1  -6  12        211.56        180.18        13.53 o
   0  -6  12         14.73         13.00         3.40 o
   1  -6  12          1.06          0.92         0.33 o
   2  -6  12          1.75          2.55         1.36 o
   3  -6  12          2.98          1.94         0.67 o
  -5  -5  12          0.16         -0.78         0.78 o
  -4  -5  12          0.48          0.94         0.62 o
  -3  -5  12          0.83          1.02         1.02 o
  -2  -5  12          9.17          8.80         2.90 o
  -1  -5  12         63.99         58.63         7.72 o
   0  -5  12        289.38        269.75        16.55 o
   1  -5  12          0.00          0.35         0.45 o
   2  -5  12         47.30         45.72         3.81 o
   3  -5  12          1.79          3.35         0.85 o
  -5  -4  12         49.84         54.72         5.51 o
  -4  -4  12         30.38         28.89         4.83 o
  -3  -4  12          0.14         -0.31         0.71 o
  -2  -4  12          6.60          5.26         2.54 o
  -1  -4  12         16.75         22.78         4.70 o
   0  -4  12         29.97         35.31         3.79 o
   1  -4  12         82.57         81.27         6.21 o
   2  -4  12          2.45          2.65         0.88 o
   3  -4  12         33.69         33.63         2.98 o
   4  -4  12          4.09          6.27         1.44 o
  -5  -3  12         23.94         27.56         4.05 o
  -4  -3  12         21.21         14.61         3.37 o
  -3  -3  12          3.11          4.27         1.89 o
  -2  -3  12        242.84        251.04        15.66 o
  -1  -3  12        142.03        142.71         7.69 o
   0  -3  12         68.01         67.74         5.30 o
   1  -3  12         30.67         30.90         3.42 o
   2  -3  12          0.11         -0.33         0.33 o
   3  -3  12          6.64          6.45         1.31 o
   4  -3  12         10.18         14.24         2.32 o
  -5  -2  12          0.93          0.10         0.32 o
  -4  -2  12         50.19         43.88         6.04 o
  -3  -2  12          1.17          3.78         1.84 o
  -2  -2  12          0.62          0.94         0.54 o
  -1  -2  12          5.26          4.79         1.48 o
   0  -2  12         21.26         22.39         3.00 o
   1  -2  12          0.00          0.88         1.10 o
   2  -2  12         41.53         41.79         3.75 o
   3  -2  12         14.24         15.57         3.00 o
   4  -2  12          0.13          0.99         0.74 o
  -5  -1  12          2.79          2.12         0.70 o
  -4  -1  12          4.84          4.26         1.15 o
  -3  -1  12         30.03         29.98         3.48 o
  -2  -1  12         58.54         52.60         4.62 o
  -1  -1  12         29.59         27.35         4.55 o
   0  -1  12          0.39          1.62         1.50 o
   1  -1  12          6.77          6.83         2.32 o
   2  -1  12         40.41         38.40         5.39 o
   3  -1  12          0.28          0.97         1.97 o
   4  -1  12         11.10         15.77         3.73 o
  -5   0  12          7.76          7.53         1.46 o
  -4   0  12         73.65         77.41         7.07 o
  -3   0  12         40.75         43.85         5.77 o
  -2   0  12        209.97        198.22        12.57 o
  -1   0  12         21.75         20.61         4.02 o
   0   0  12          6.07          5.77         2.23 o
   1   0  12          7.86          6.14         2.25 o
   2   0  12         45.24         47.77         6.80 o
   3   0  12          2.76          4.44         3.67 o
   4   0  12          0.44          0.31         0.23 o
  -5   1  12          2.76          1.94         1.06 o
  -4   1  12          7.26          6.65         2.13 o
  -3   1  12          5.61          5.51         1.42 o
  -2   1  12          0.00         -1.67         1.86 o
  -1   1  12         52.30         44.86         6.03 o
   0   1  12          6.81          7.33         2.56 o
   1   1  12         71.67         71.30         7.43 o
   2   1  12         10.98         12.22         4.06 o
   3   1  12          2.16          6.53         4.83 o
  -5   2  12          0.26          0.10         0.65 o
  -4   2  12          0.97          0.92         0.73 o
  -3   2  12         22.41         23.03         2.96 o
  -2   2  12          4.24          1.22         0.25 o
  -1   2  12          1.85          1.84         1.31 o
   0   2  12         24.54         21.41         4.12 o
   1   2  12          4.98          3.80         1.87 o
   2   2  12         65.64         60.16         6.54 o
   3   2  12         23.83         29.90         3.96 o
   4   2  12          4.72          3.43         0.36 o
  -5   3  12          0.63          0.98         0.61 o
  -4   3  12          2.20          1.90         0.79 o
  -3   3  12          1.66          2.05         1.27 o
  -2   3  12          7.59          5.25         1.59 o
  -1   3  12          4.48          4.82         1.39 o
   0   3  12         52.83         52.78         3.62 o
   1   3  12         60.19         64.51         4.83 o
   2   3  12          5.85          8.32         1.94 o
   3   3  12        136.51        152.55         8.99 o
  -5   4  12          0.09          0.38         0.46 o
  -4   4  12         38.23         38.59         2.84 o
  -3   4  12         12.86          7.80         1.66 o
  -2   4  12          0.71          0.28         0.25 o
  -1   4  12         24.93         23.42         2.89 o
   0   4  12          3.73          3.61         0.94 o
   1   4  12          0.94          1.69         0.46 o
   2   4  12        174.33        184.44        11.11 o
   3   4  12         25.15         29.27         3.69 o
  -5   5  12         18.57         20.33         1.96 o
  -4   5  12         15.54         12.28         1.86 o
  -3   5  12          0.01         -0.07         0.38 o
  -2   5  12         32.55         34.31         3.55 o
  -1   5  12          1.07          0.42         0.88 o
   0   5  12         17.77         18.18         2.58 o
   1   5  12         66.95         80.64         5.27 o
   2   5  12          0.38          0.25         0.82 o
   3   5  12         19.46         22.36         3.02 o
  -5   6  12          1.57          2.06         0.79 o
  -4   6  12          1.29          1.58         0.52 o
  -3   6  12         36.20         33.74         3.15 o
  -2   6  12          5.36          4.38         1.10 o
  -1   6  12         11.79         11.33         2.85 o
   0   6  12        141.96        135.61         6.95 o
   1   6  12          8.96          9.55         1.74 o
   2   6  12          9.82         12.88         1.75 o
  -4   7  12          0.58          0.32         0.14 o
  -3   7  12         11.64         13.64         2.00 o
  -2   7  12         85.87         96.11         5.67 o
  -1   7  12         24.16         26.30         2.98 o
   0   7  12        143.13        146.15        10.00 o
   1   7  12          1.25          0.57         0.59 o
   2   7  12          2.26          2.37         0.90 o
  -3   8  12         32.18         33.17         2.75 o
  -2   8  12        122.30        124.27         5.89 o
  -1   8  12          0.15          0.73         0.44 o
   0   8  12         14.35         19.34         3.25 o
   1   8  12          0.27         -0.11         0.26 o
  -3   9  12         28.64         26.22         2.97 o
  -2   9  12         22.25         20.95         2.08 o
  -1   9  12         59.72         62.36         5.35 o
   0   9  12         46.97         54.89         4.86 o
  -2  -9  13         23.04         26.40         3.24 o
  -1  -9  13         60.29         62.76         3.75 o
   0  -9  13         43.58         44.82         3.33 o
   1  -9  13          7.66          6.89         1.18 o
  -3  -8  13         16.58         19.36         2.91 o
  -2  -8  13         12.36         15.39         3.05 o
  -1  -8  13         20.63         21.41         2.51 o
   0  -8  13         29.89         32.59         3.27 o
   1  -8  13         11.73         11.89         2.57 o
   2  -8  13          0.21          1.31         0.71 o
  -3  -7  13         22.12         23.20         3.78 o
  -2  -7  13          3.36          3.26         1.46 o
  -1  -7  13         22.58         20.92         4.15 o
   0  -7  13          1.97          1.86         0.80 o
   1  -7  13          9.12          8.11         2.41 o
   2  -7  13         62.99         59.73         5.79 o
  -4  -6  13          0.03          0.09         0.67 o
  -3  -6  13          2.02          1.32         1.30 o
  -2  -6  13          8.40          9.00         2.68 o
  -1  -6  13         18.10         15.27         3.75 o
   0  -6  13        123.77        133.96        10.87 o
   1  -6  13         47.68         48.18         6.26 o
   2  -6  13          5.94          4.48         1.45 o
  -4  -5  13         73.55         75.65         6.75 o
  -3  -5  13         46.20         45.42         5.98 o
  -2  -5  13          0.51          0.77         0.88 o
  -1  -5  13         39.59         37.88         6.03 o
   0  -5  13         22.66         23.78         4.64 o
   1  -5  13         23.85         25.02         2.94 o
   2  -5  13         75.32         79.36         4.73 o
   3  -5  13          3.88          3.25         0.76 o
  -5  -4  13          0.60          0.52         0.16 o
  -4  -4  13          1.69          2.82         1.35 o
  -3  -4  13         10.61         11.75         3.16 o
  -2  -4  13         10.02          8.03         2.93 o
  -1  -4  13        646.63        676.52        25.32 o
   0  -4  13        176.02        185.21         8.45 o
   1  -4  13         13.04         12.34         2.11 o
   2  -4  13          0.18          1.27         0.82 o
   3  -4  13          1.20          1.81         0.52 o
  -5  -3  13          8.51         12.23         2.26 o
  -4  -3  13         16.03         15.66         3.24 o
  -3  -3  13         13.37          9.97         2.84 o
  -2  -3  13         65.87         70.66         7.94 o
  -1  -3  13        204.05        213.63         9.73 o
   0  -3  13          6.34          6.61         1.57 o
   1  -3  13         58.82         65.45         5.03 o
   2  -3  13         21.41         21.21         3.69 o
   3  -3  13          0.01          1.44         1.03 o
  -5  -2  13          2.14          1.68         0.56 o
  -4  -2  13        140.67        141.23         6.30 o
  -3  -2  13          0.00          1.37         1.15 o
  -2  -2  13        271.38        288.92        13.44 o
  -1  -2  13         10.22         10.41         2.04 o
   0  -2  13         12.63         11.59         2.03 o
   1  -2  13         37.36         37.45         5.27 o
   2  -2  13        179.76        188.91        11.14 o
   3  -2  13          0.04          1.58         1.12 o
  -5  -1  13          5.31          4.51         0.93 o
  -4  -1  13         23.12         20.93         2.45 o
  -3  -1  13          2.93          3.55         1.60 o
  -2  -1  13          4.81          4.52         1.78 o
  -1  -1  13          0.14         -0.18         0.71 o
   0  -1  13          1.54          2.51         1.45 o
   1  -1  13        175.42        181.00        11.70 o
   2  -1  13         26.91         28.67         4.41 o
   3  -1  13          0.10          1.19         1.14 o
  -5   0  13          0.14         -0.11         0.22 o
  -4   0  13         48.11         52.13         5.37 o
  -3   0  13         29.38         25.67         4.31 o
  -2   0  13          3.04          3.86         1.62 o
  -1   0  13         35.67         37.26         5.36 o
   0   0  13          1.27          2.27         1.14 o
   1   0  13         27.71         23.94         4.36 o
   2   0  13        153.02        163.19        10.45 o
   3   0  13          1.19          1.51         1.16 o
  -5   1  13          6.84          6.05         1.65 o
  -4   1  13         31.72         29.47         4.07 o
  -3   1  13          0.44          0.25         0.47 o
  -2   1  13          4.71          3.14         1.20 o
  -1   1  13        175.34        156.08        11.12 o
   0   1  13          7.68          6.43         2.24 o
   1   1  13         36.04         40.97         3.71 o
   2   1  13          8.16         12.37         2.92 o
   3   1  13         18.07         19.23         2.92 o
  -5   2  13          8.69          8.05         1.94 o
  -4   2  13          2.57          2.22         0.98 o
  -3   2  13         35.76         35.34         5.00 o
  -2   2  13          0.01          0.15         0.30 o
  -1   2  13        115.84        106.14         9.06 o
   0   2  13          1.28          1.77         1.26 o
   1   2  13          3.81          5.61         1.46 o
   2   2  13         10.25         15.55         2.07 o
   3   2  13         14.09         15.44         1.62 o
  -5   3  13          0.05          0.89         0.64 o
  -4   3  13         73.37         63.69         4.31 o
  -3   3  13          0.01          0.15         0.43 o
  -2   3  13          0.21         -0.16         0.86 o
  -1   3  13          0.40          0.28         0.68 o
   0   3  13          0.02          0.44         0.32 o
   1   3  13          6.73          7.92         1.67 o
   2   3  13         46.56         49.35         3.58 o
   3   3  13         14.11         15.29         2.35 o
  -5   4  13         15.29         13.07         2.12 o
  -4   4  13         67.45         72.49         6.28 o
  -3   4  13         24.35         23.51         2.75 o
  -2   4  13          7.81          5.94         1.38 o
  -1   4  13        161.01        165.12         6.20 o
   0   4  13          4.55          3.37         0.79 o
   1   4  13          4.86          6.55         1.42 o
   2   4  13         40.55         45.70         4.79 o
   3   4  13         24.51         29.09         2.92 o
  -4   5  13         22.58         26.66         3.47 o
  -3   5  13          0.88          0.44         0.21 o
  -2   5  13         15.96         16.59         3.20 o
  -1   5  13          0.80          1.98         0.81 o
   0   5  13         12.31         13.01         1.99 o
   1   5  13         62.23         67.96         4.25 o
   2   5  13         84.90         94.58         6.44 o
  -4   6  13          0.01          0.30         0.27 o
  -3   6  13          5.03          4.51         1.09 o
  -2   6  13          8.15          9.50         2.62 o
  -1   6  13         28.29         23.37         3.96 o
   0   6  13          4.51          5.21         1.82 o
   1   6  13         46.10         56.35         3.64 o
   2   6  13          0.75          0.58         0.46 o
  -3   7  13          0.32          0.55         0.40 o
  -2   7  13         28.10         25.91         2.52 o
  -1   7  13          3.58          6.46         1.85 o
   0   7  13          2.68          3.32         1.47 o
   1   7  13          1.85          1.57         0.71 o
  -2   8  13         18.82         23.96         2.08 o
  -1   8  13          8.83         11.68         2.23 o
   0   8  13          1.07          1.78         0.83 o
  -2  -8  14          0.00         -0.44         0.69 o
  -1  -8  14          0.49         -0.71         0.71 o
   0  -8  14          4.86          4.29         1.40 o
  -3  -7  14         42.72         48.56         4.46 o
  -2  -7  14         26.85         31.89         4.20 o
  -1  -7  14          5.68          5.29         1.87 o
   0  -7  14         41.97         44.53         5.47 o
   1  -7  14          0.01         -0.19         0.41 o
  -3  -6  14          5.14          5.92         1.79 o
  -2  -6  14          1.81          0.88         0.45 o
  -1  -6  14          0.00         -1.38         1.38 o
   0  -6  14         13.42         11.92         2.91 o
   1  -6  14         37.90         39.25         4.86 o
   2  -6  14          1.38          2.37         0.91 o
  -4  -5  14         19.44         18.41         2.73 o
  -3  -5  14          0.03          0.02         0.92 o
  -2  -5  14          0.13          1.77         1.66 o
  -1  -5  14          6.43          8.33         2.41 o
   0  -5  14         36.31         35.72         5.32 o
   1  -5  14         45.99         51.63         5.82 o
   2  -5  14          1.57          1.27         0.49 o
  -4  -4  14          0.12         -0.17         0.17 o
  -3  -4  14          8.79          9.43         2.44 o
  -2  -4  14         22.31         27.06         4.63 o
  -1  -4  14          0.31          0.77         1.15 o
   0  -4  14         15.80         15.08         2.41 o
   1  -4  14         52.46         58.14         4.17 o
   2  -4  14         26.87         28.69         2.50 o
  -4  -3  14         80.52         80.18         6.29 o
  -3  -3  14          0.02          0.42         0.29 o
  -2  -3  14          2.73          2.46         1.23 o
  -1  -3  14        239.48        260.61         9.51 o
   0  -3  14         72.04         68.11         4.82 o
   1  -3  14         83.89         82.80         5.08 o
   2  -3  14         75.06         78.53         6.13 o
  -4  -2  14        185.29        185.53         8.97 o
  -3  -2  14          1.02          2.24         1.17 o
  -2  -2  14        126.27        135.04         6.76 o
  -1  -2  14        214.77        227.61        12.46 o
   0  -2  14          3.41          3.18         1.38 o
   1  -2  14         43.98         46.69         5.45 o
   2  -2  14          0.59          1.38         1.08 o
   3  -2  14         12.30         12.04         1.94 o
  -4  -1  14         15.72         14.03         2.39 o
  -3  -1  14          2.15          1.13         0.40 o
  -2  -1  14         52.80         49.48         5.78 o
  -1  -1  14         11.12          9.51         2.55 o
   0  -1  14          2.01          4.24         1.81 o
   1  -1  14         21.62         22.96         3.99 o
   2  -1  14        109.59        108.88         7.57 o
   3  -1  14          1.06          1.69         0.79 o
  -4   0  14         26.52         23.32         2.40 o
  -3   0  14          4.01          4.93         1.76 o
  -2   0  14         43.21         43.84         5.53 o
  -1   0  14          4.27          4.64         1.80 o
   0   0  14          3.17          5.19         2.09 o
   1   0  14         13.15         14.51         3.16 o
   2   0  14         29.12         31.28         2.65 o
  -4   1  14          1.74          2.02         0.74 o
  -3   1  14          6.13          4.86         1.68 o
  -2   1  14         74.41         69.31         4.91 o
  -1   1  14          4.00          2.65         1.03 o
   0   1  14          1.47          0.73         0.89 o
   1   1  14         16.34         15.46         3.12 o
   2   1  14         34.67         41.16         2.99 o
  -4   2  14          1.87          1.62         0.43 o
  -3   2  14         35.31         42.51         5.05 o
  -2   2  14          0.10          0.30         0.46 o
  -1   2  14          4.06          1.57         0.62 o
   0   2  14          1.44          0.79         0.49 o
   1   2  14          7.55          9.99         1.64 o
   2   2  14          0.14          0.28         0.05 o
  -4   3  14          0.42          0.66         0.39 o
  -3   3  14          7.96          5.81         1.26 o
  -2   3  14          5.18          3.10         0.90 o
  -1   3  14          6.20          7.16         1.20 o
   0   3  14         10.95          9.68         2.30 o
   1   3  14          8.03          7.88         1.37 o
   2   3  14          0.00          0.18         0.25 o
  -4   4  14         30.26         29.46         3.28 o
  -3   4  14         26.83         23.44         2.32 o
  -2   4  14         21.94         22.77         3.51 o
  -1   4  14         14.76         14.29         2.03 o
   0   4  14         12.12          8.42         1.14 o
   1   4  14         10.27          9.35         1.98 o
   2   4  14         11.90         13.62         2.04 o
  -3   5  14         20.87         29.30         3.88 o
  -2   5  14          3.00          5.78         1.18 o
  -1   5  14         35.49         33.64         2.96 o
   0   5  14          3.13          2.28         1.12 o
   1   5  14          9.86         13.03         2.19 o
  -3   6  14         31.53         41.01         4.08 o
  -2   6  14         33.33         32.50         4.05 o
  -1   6  14         14.79         15.37         2.72 o
   0   6  14          5.86          7.89         1.86 o
  -2   7  14          7.91         10.59         1.98 o
  -1   7  14         21.88         25.39         3.14 o
  -1  -7  15         30.73         33.28         3.61 o
  -2  -6  15         20.55         24.81         3.37 o
  -1  -6  15          0.13          0.14         0.43 o
   0  -6  15         16.26         16.87         2.81 o
  -3  -5  15          4.17          4.23         1.25 o
  -2  -5  15          0.44         -0.31         0.61 o
  -1  -5  15          2.62          3.40         1.49 o
   0  -5  15          0.85          1.26         1.02 o
   1  -5  15          1.64          1.28         0.77 o
  -3  -4  15          0.14          0.14         0.19 o
  -2  -4  15          8.58         10.52         2.40 o
  -1  -4  15         19.41         20.86         3.51 o
   0  -4  15         27.10         27.27         2.44 o
   1  -4  15        104.19        105.99         5.89 o
  -3  -3  15          0.03          0.01         0.28 o
  -2  -3  15          0.01         -0.23         0.32 o
  -1  -3  15          0.26          0.81         0.59 o
   0  -3  15        120.44        131.62         7.97 o
   1  -3  15         54.96         60.23         5.04 o
  -4  -2  15         11.24         15.37         2.28 o
  -3  -2  15          0.18          1.20         0.82 o
  -2  -2  15         14.69         18.18         2.98 o
  -1  -2  15         12.75         12.47         2.55 o
   0  -2  15         15.75         17.10         2.95 o
   1  -2  15          6.07          5.16         1.66 o
   2  -2  15          0.48          0.15         0.20 o
  -4  -1  15         50.84         50.21         4.33 o
  -3  -1  15         29.77         37.54         4.17 o
  -2  -1  15        121.21        136.18         8.68 o
  -1  -1  15         29.83         28.18         4.05 o
   0  -1  15          0.56          0.35         0.43 o
   1  -1  15         82.82         92.63         6.81 o
   2  -1  15          4.61          4.39         1.22 o
  -4   0  15         82.91         91.14         3.86 o
  -3   0  15         19.28         19.60         2.98 o
  -2   0  15         44.06         39.56         3.34 o
  -1   0  15         10.66          7.06         1.83 o
   0   0  15          1.69          0.57         0.55 o
   1   0  15         44.40         49.59         4.95 o
   2   0  15         10.25         12.69         2.01 o
  -4   1  15          0.56          1.36         0.42 o
  -3   1  15          2.34          2.56         0.74 o
  -2   1  15          5.06          3.82         1.02 o
  -1   1  15          3.90          3.82         0.83 o
   0   1  15          0.33          0.60         0.55 o
   1   1  15         57.37         61.20         5.27 o
  -4   2  15          1.51          2.20         0.90 o
  -3   2  15         14.05         15.24         1.84 o
  -2   2  15         35.12         36.88         2.53 o
  -1   2  15          0.00          0.00         0.44 o
   0   2  15          4.69          4.97         1.50 o
   1   2  15          8.32          7.50         1.71 o
  -3   3  15          1.62          1.11         0.42 o
  -2   3  15         39.87         45.22         3.26 o
  -1   3  15          5.86          5.48         0.86 o
   0   3  15          3.78          4.05         1.12 o
   1   3  15          0.35         -0.62         0.62 o
  -3   4  15          4.72          5.10         1.41 o
  -2   4  15          1.96          2.51         0.68 o
  -1   4  15         17.85         19.42         2.00 o
   0   4  15         29.98         30.51         3.19 o
  -2   5  15          0.60          0.11         0.23 o
  -1   5  15          3.62          4.72         1.25 o
  -2  -4  16         14.78         12.65         1.97 o
  -2  -3  16         14.69         14.16         2.22 o
  -2  -2  16         31.15         34.85         3.63 o
  -1  -2  16         28.50         29.96         3.34 o
   0  -2  16         16.45         14.14         2.16 o
  -3  -1  16         15.94         17.54         2.26 o
  -2  -1  16        109.87        128.57         7.10 o
  -1  -1  16         31.33         33.52         2.61 o
   0  -1  16         22.17         23.83         3.02 o
  -3   0  16          1.87          3.93         1.08 o
  -2   0  16         49.96         52.57         4.52 o
  -1   0  16         28.53         30.26         2.45 o
   0   0  16         27.87         30.49         3.47 o
  -3   1  16         42.47         47.82         3.73 o
  -2   1  16         15.42         13.98         2.20 o
  -1   1  16          6.66          6.99         1.07 o
   0   1  16          1.69          1.98         0.84 o
  -2   2  16          7.23          5.94         1.31 o
  -1   2  16          0.84          0.33         0.15 o
   0   2  16         17.39         22.14         2.69 o
                                                
